# Supplementary material for: A conformal piezoelectric microsystem for demographic-adaptive and calibration-free cuffless blood pressure monitoring
Source: Nat Commun. 2025 Dec 9;17:439. doi: 10.1038/s41467-025-67118-4 (PMC12799606; doi:10.1038/s41467-025-67118-4)
Supplement: Supplementary file 6 — Source Data [file 41467_2025_67118_MOESM6_ESM.xlsx]

## Sheet: Fig.3
Fig3.a				Fig.3b				Fig.3d					Fig.3e									Fig.3f					Fig.3g			Fig.3h			Fig.3i			Fig.3j
Frequency(MHz)	Impedance(Ohm)	Phase(Deg)		No.	Resonant frequency(MHz)	Antiresonant frequency(MHz)		Time(μs)	Velocity(V)	Frequency(MHz)	Spectrum(dB)		10% strain		20% strain		30% strain		40% strain			With Cavity		Without Cavity			Time(s)	Displacement (μm)		Time(s)	Voltage (mV)		Force(N)	Voltage(V)		Force(N)	Voltage(V)
													Frequency(MHz)	Impedance(Ohm)	Frequency(MHz)	Impedance(Ohm)	Frequency(MHz)	Impedance(Ohm)	Frequency(MHz)	Impedance(Ohm)		Time(ms)	Normalized Output	Time(ms)	Normalized Output
3	541.716	-71.8344		1	5.1141	5.76909		0	0	3.31879	-17.915		4	752.78	4	757.104	4	854.018	4	861.824		0	0.0524683	0	-0.00404295		0	0		0.001	-1.90782		2.5309	0.482321		0.000370752	0.0108895
3.01667	538.434	-72.1909		2	5.03223	5.82368		0.0002	0	3.33786	-17.775		4.01	745.3	4.01	753.418	4.01	844.104	4.01	856.893		0.2	0.0511232	0.5	-0.0023196		0.986	0		0.002	-1.66757		2.5556	0.488621		0.000360443	0.0111615
3.03335	534.209	-72.4677		3	5.03223	5.79639		0.0004	0	3.35693	-17.6473		4.02	741.56	4.02	746.048	4.02	840.799	4.02	851.963		0.4	0.049569	1	-0.00105746		0.987	30		0.003	-1.40452		2.5491	0.492721		0.000351661	0.0107755
3.05002	529.386	-72.7738		4	5.14139	5.7418		0.0006	0	3.37601	-17.5317		4.03	737.82	4.03	742.363	4.03	834.19	4.03	842.102		0.6	0.0478368	1.5	6.41162e-05		1.879	30		0.004	-1.14493		2.549	0.496221		0.000340588	0.0106685
3.06669	524.625	-72.9128		5	5.1141	5.63264		0.0008	0	3.39508	-17.4279		4.05	730.34	4.05	734.992	4.05	827.581	4.05	837.171		0.8	0.0459716	2	0.000835448		1.88	0		0.005	-0.907209		2.5601	0.498421		0.000363879	0.0112165
3.08337	519.802	-73.0464		6	5.05952	5.63264		0.001	0	3.41415	-17.3356		4.06	726.6	4.06	731.307	4.06	820.971	4.06	832.241		1	0.0439686	2.5	0.00175659		2.897	0		0.006	-0.707113		2.5528	0.501921		0.000340588	0.0109015
3.10004	514.438	-73.1397		7	5.03223	5.76909		0.0012	0	3.43323	-17.2544		4.07	722.86	4.07	727.622	4.07	814.362	4.07	827.31		1.2	0.0418239	3	0.00221245		2.898	30		0.007	-0.556327		2.5397	0.505021		0.00035777	0.0112265
3.11671	508.985	-73.173		8	5.05952	5.7418		0.0014	4.94118e-05	3.4523	-17.1836		4.08	715.38	4.08	723.936	4.08	811.057	4.08	822.38		1.4	0.0395652	3.5	0.00169672		3.872	30		0.008	-0.459907		2.5473	0.505821		0.00037457	0.0110115
3.13339	503.945	-73.1173						0.0016	9.86978e-05	3.47137	-17.1227		4.09	711.64	4.09	716.566	4.09	804.448	4.09	812.519		1.6	0.0372031	4	0.000505523		3.873	0		0.009	-0.413692		2.0645	0.420721		0.0004769	0.0153075
3.15006	498.63	-73.0073						0.0018	9.84444e-05	3.49045	-17.071		4.1	707.9	4.1	712.88	4.1	801.143	4.1	807.588		1.8	0.0347321	4.5	0.00034916		4.88	0		0.01	-0.401916		2.0366	0.430521		0.00045399	0.0152475
3.16673	493.844	-72.8564						0.002	9.8188e-05	3.50952	-17.0276		4.11	704.16	4.11	705.51	4.11	791.229	4.11	802.658		2	0.0321629	5	0.000140287		4.88	30		0.011	-0.405731		2.0636	0.417121		0.000448263	0.0149275
3.1834	488.804	-72.6291						0.0022	0.00014734	3.52859	-16.9915		4.13	696.68	4.13	701.825	4.13	784.62	4.13	797.727		2.2	0.0295318	5.5	0.000412915		5.88	30		0.012	-0.413413		2.0511	0.433321		0.000466208	0.0161375
3.20008	484.469	-72.3691						0.0024	0.000196364	3.54767	-16.9615		4.14	689.2	4.14	694.454	4.14	781.315	4.14	792.797		2.4	0.0268515	6	0.00148495		5.881	0		0.013	-0.41496		2.1003	0.415521		0.000452845	0.0151775
3.21675	480.822	-72.0331						0.0026	0.000195845	3.56674	-16.9364		4.15	685.46	4.15	690.769	4.15	774.706	4.15	782.936		2.6	0.0241134	6.5	0.00265155		6.887	0		0.014	-0.406023		2.0411	0.435221		0.000443299	0.0159975
3.23342	477.778	-71.6408						0.0028	0.000145908	3.58582	-16.9145		4.16	677.98	4.16	683.398	4.16	768.097	4.16	778.005		2.8	0.0213147	7	0.00430288		6.888	30		0.015	-0.388684		2.094	0.419921		0.000431844	0.0150875
3.2501	475.495	-71.2454						0.003	9.60907e-05	3.60489	-16.8942		4.17	670.5	4.17	676.028	4.17	761.487	4.17	773.075		3	0.0184584	7.5	0.00611352		7.876	30		0.016	-0.364187		2.0417	0.436221		0.000483772	0.0156975
3.26677	474.104	-70.8565						0.0032	9.58069e-05	3.62396	-16.8734		4.18	666.76	4.18	672.343	4.18	754.878	4.18	763.214		3.2	0.0155784	8	0.00863633		7.877	0		0.017	-0.339116		1.572	0.320421		0.000654448	0.0199675
3.28344	473.557	-70.5067						0.0034	0.000144932	3.64304	-16.8501		4.19	659.28	4.19	664.972	4.19	744.964	4.19	758.283		3.4	0.0126906	8.5	0.0109174		8.815	0		0.018	-0.324407		1.5127	0.324821		0.000641084	0.0204475
3.30012	473.974	-70.1938						0.0036	0.00024334	3.66211	-16.8218		4.21	655.54	4.21	657.602	4.21	738.355	4.21	753.353		3.6	0.00976811	9	0.0119255		8.816	40		0.019	-0.333494		1.5697	0.315721		0.000661703	0.0196975
3.31679	475.055	-70.0253						0.0038	0.00029208	3.68118	-16.786		4.22	648.06	4.22	653.916	4.22	735.05	4.22	743.492		3.8	0.00680188	9.5	0.0120526		9.804	40		0.02	-0.375532		1.5869	0.315021		0.000591065	0.0201375
3.33346	476.675	-70.0004						0.004	0.000291275	3.70026	-16.74		4.23	644.32	4.23	646.546	4.23	725.136	4.23	738.561		4	0.00380958	10	0.0120098		9.805	0		0.021	-0.447496		1.5644	0.313721		0.000622375	0.0196775
3.35014	478.513	-70.1513						0.0042	0.000290461	3.71933	-16.6811		4.24	636.84	4.24	642.861	4.24	721.832	4.24	733.631		4.2	0.000823136	10.5	0.0113824		10.811	0		0.022	-0.541966		1.5689	0.312221		0.000587629	0.0202075
3.36681	479.413	-70.575						0.0044	0.000289638	3.7384	-16.6064		4.25	629.36	4.25	635.49	4.25	711.918	4.25	723.77		4.4	-0.00212797	11	0.0112332		10.812	40		0.023	-0.650152		1.5711	0.315521		0.000615502	0.0202075
3.38348	478.041	-71.091						0.0046	0.000338218	3.75748	-16.5133		4.27	625.62	4.27	631.805	4.27	705.308	4.27	718.84		4.6	-0.0050374	11.5	0.0112023		11.795	40		0.024	-0.754485		1.5706	0.313421		0.000615884	0.0198875
3.40016	475.451	-71.6064						0.0048	0.000386663	3.77655	-16.3994		4.28	618.14	4.28	624.434	4.28	702.004	4.28	708.979		4.8	-0.00791495	12	0.0115149		11.796	0		0.025	-0.844201		1.0636	0.194521		0.000798015	0.0243875
3.41683	471.063	-72.0835						0.005	0.00038556	3.79562	-16.2625		4.29	614.4	4.29	620.749	4.29	692.09	4.29	704.048		5	-0.010775	12.5	0.0116628		12.811	0		0.026	-0.910722		1.0617	0.196721		0.000766323	0.0251375
3.4335	466.015	-72.3526						0.0052	0.000384445	3.8147	-16.101		4.3	606.92	4.3	613.378	4.3	688.785	4.3	699.118		5.2	-0.0136307	13	0.0122779		12.811	40		0.027	-0.947245		1.0752	0.194721		0.000744177	0.0251075
3.45018	461.131	-72.6276						0.0054	0.00043273	3.83377	-15.9136		4.31	603.18	4.31	606.008	4.31	682.176	4.31	689.257		5.4	-0.0165153	13.5	0.013849		13.8	40		0.028	-0.953028		1.1201	0.195921		0.00075525	0.0255075
3.46685	455.304	-72.7549						0.0056	0.000480878	3.85284	-15.6998		4.33	595.7	4.33	602.323	4.33	672.262	4.33	684.326		5.6	-0.0194642	14	0.0160753		13.801	0		0.029	-0.936711		1.0426	0.197521		0.000734632	0.0242175
3.48352	449.906	-72.8797						0.0058	0.000528886	3.87192	-15.4597		4.34	588.22	4.34	594.952	4.34	665.652	4.34	679.396		5.8	-0.0223961	14.5	0.0172801		14.818	0		0.03	-0.915351		1.0312	0.196521		0.000736541	0.0250875
3.5002	444.012	-72.8788						0.006	0.000576754	3.89099	-15.1939		4.35	584.48	4.35	587.582	4.35	659.043	4.35	669.535		6	-0.0250855	15	0.0185908		14.819	40		0.031	-0.907005		1.056	0.196221		0.000746468	0.0241275
3.51687	437.964	-72.8598						0.0062	0.000575069	3.91006	-14.9037		4.36	577	4.36	580.211	4.36	652.434	4.36	664.604		6.2	-0.0272835	15.5	0.0194186		15.8	40		0.032	-0.918569		1.0929	0.196421		0.000787705	0.0256275
3.53354	431.957	-72.6858						0.0064	0.000573365	3.92914	-14.5908		4.37	569.52	4.37	576.526	4.37	645.824	4.37	654.743		6.4	-0.0288087	16	0.0195275		15.801	0		0.033	-0.950919		0.5453	0.111221		0.00094349	0.0298375
3.55021	426.521	-72.4575						0.0066	0.000571645	3.94821	-14.2574		4.39	565.78	4.39	569.155	4.39	635.91	4.39	649.813		6.6	-0.0296043	16.5	0.0196411		16.904	0		0.034	-1.00097		0.5192	0.108321		0.000917144	0.0295475
3.56689	421.125	-72.1951						0.0068	0.000569907	3.96729	-13.906		4.4	558.3	4.4	561.785	4.4	632.606	4.4	644.882		6.8	-0.0297291	17	0.0194233		16.905	50		0.035	-1.05813		0.5052	0.111721		0.000881252	0.0302675
3.58356	416.059	-71.8013						0.007	0.000568151	3.98636	-13.5391		4.41	550.82	4.41	558.1	4.41	622.692	4.41	635.021		7	-0.0293017	17.5	0.0192728		17.913	50		0.036	-1.1144		0.5113	0.110721		0.000950745	0.0291375
3.60023	411.535	-71.3763						0.0072	0.000566379	4.00543	-13.1592		4.42	543.34	4.42	550.729	4.42	616.082	4.42	630.091		7.2	-0.0284593	18	0.018726		17.914	0		0.037	-1.15857		0.5251	0.108621		0.00089118	0.0296075
3.61691	407.627	-70.9063						0.0074	0.00056459	4.02451	-12.7692		4.44	539.6	4.44	543.359	4.44	609.473	4.44	620.23		7.4	-0.0273347	18.5	0.0188132		18.909	0		0.038	-1.17438		0.5277	0.109121		0.000917908	0.0295075
3.63358	404.099	-70.4438						0.0076	0.000562784	4.04358	-12.3714		4.45	532.12	4.45	535.988	4.45	602.864	4.45	615.299		7.6	-0.0260569	19	0.0206228		18.91	50		0.039	-1.14518		0.5453	0.110721		0.00091218	0.0295875
3.65025	401.439	-69.9202						0.0078	0.000610373	4.06265	-11.9682		4.46	524.64	4.46	532.303	4.46	596.254	4.46	605.439		7.8	-0.0247399	19.5	0.0238424		19.915	50		0.04	-1.06043		0.541	0.110321		0.000921726	0.0294675
3.66693	398.844	-69.4815						0.008	0.000657819	4.08173	-11.5618		4.47	520.9	4.47	524.932	4.47	589.645	4.47	600.508		8	-0.0234791	20	0.027871		19.916	0		0.041	-0.923168
3.6836	396.384	-69.0432						0.0082	0.000655709	4.1008	-11.1542		4.49	513.42	4.49	517.562	4.49	583.036	4.49	590.647		8.2	-0.0223362	20.5	0.0332006		20.904	0		0.042	-0.74647
3.70027	394.582	-68.6279						0.0084	0.00065358	4.11987	-10.7469		4.5	505.94	4.5	510.191	4.5	576.427	4.5	585.717		8.4	-0.0213264	21	0.0388041		20.905	50		0.043	-0.547154
3.71695	392.035	-68.2788						0.0086	0.000700844	4.13895	-10.3417		4.51	498.46	4.51	506.506	4.51	569.817	4.51	575.856		8.6	-0.0204529	21.5	0.0451136		21.915	50		0.044	-0.350202
3.73362	389.643	-67.8457						0.0088	0.000747962	4.15802	-9.93968		4.52	494.72	4.52	499.135	4.52	559.903	4.52	570.925		8.8	-0.0197286	22	0.0519542		21.916	0		0.045	-0.173599
3.75029	387.2	-67.4116						0.009	0.000745522	4.17709	-9.54211		4.54	487.24	4.54	491.765	4.54	556.599	4.54	561.064		9	-0.0191652	22.5	0.0598635		22.9	0		0.046	-0.0328137
3.76697	384.739	-66.9424						0.0092	0.000743059	4.19617	-9.1499		4.55	483.5	4.55	488.08	4.55	549.989	4.55	556.134		9.2	-0.0187777	23	0.068269		22.901	50		0.047	0.0609904
3.78364	382.462	-66.3874						0.0094	0.000789987	4.21524	-8.76386		4.56	476.02	4.56	480.709	4.56	540.075	4.56	546.273		9.4	-0.0185696	23.5	0.0767384		23.907	50		0.048	0.10325
3.80031	380.664	-65.7221						0.0096	0.000836767	4.23431	-8.38463		4.58	468.54	4.58	473.339	4.58	533.466	4.58	541.342		9.6	-0.0185484	24	0.0856109		23.908	0		0.049	0.0990158
3.81699	379.302	-65.0972						0.0098	0.000833986	4.25339	-8.01278		4.59	461.06	4.59	469.653	4.59	526.857	4.59	531.481		9.8	-0.0186686	24.5	0.0965616		24.945	0		0.05	0.0640155
3.83366	378.686	-64.3882						0.01	0.00083118	4.27246	-7.64873		4.6	457.32	4.6	462.283	4.6	520.247	4.6	526.551		10	-0.0187324	25	0.108482		24.946	60		0.051	0.0178913
3.85251	378.506	-63.5952						0.0102	0.00082835	4.29153	-7.29285		4.61	449.84	4.61	454.912	4.61	510.333	4.61	521.62		10.2	-0.0185417	25.5	0.122029		25.931	60		0.052	-0.0271217
3.87386	380.22	-62.6494						0.0104	0.000776084	4.31061	-6.94539		4.63	442.36	4.63	447.542	4.63	503.724	4.63	511.759		10.4	-0.0179612	26	0.137435		25.932	0		0.053	-0.0625931
3.89522	383.064	-61.7554						0.0106	0.00072392	4.32968	-6.60659		4.64	438.62	4.64	440.171	4.64	497.115	4.64	506.829		10.6	-0.0168722	26.5	0.153999		26.936	0		0.054	-0.0836584
3.91658	388.523	-61.1225						0.0108	0.000721271	4.34875	-6.27658		4.65	431.14	4.65	436.486	4.65	490.505	4.65	496.968		10.8	-0.0153224	27	0.172071		26.937	60		0.055	-0.0923474
3.93793	394.996	-60.8138						0.011	0.000718601	4.36783	-5.95548		4.67	423.66	4.67	429.116	4.67	483.896	4.67	492.037		11	-0.0134763	27.5	0.191258		27.929	60		0.056	-0.089742
3.95929	401.731	-61.0614						0.0112	0.000715911	4.3869	-5.64336		4.68	416.18	4.68	421.745	4.68	473.982	4.68	482.176		11.2	-0.0114661	28	0.212019		27.93	0		0.057	-0.0830259
3.98065	406.766	-61.7166						0.0114	0.000713201	4.40598	-5.34027		4.69	408.7	4.69	414.375	4.69	467.373	4.69	477.246		11.4	-0.00937807	28.5	0.233311		28.937	0		0.058	-0.0839938
4.002	408.778	-62.5408						0.0116	0.00071047	4.42505	-5.0462		4.7	401.22	4.7	407.004	4.7	457.459	4.7	467.385		11.6	-0.00726596	29	0.254088		28.938	60		0.059	-0.105866
4.02336	407.821	-63.4256						0.0118	0.000757132	4.44412	-4.76117		4.72	393.74	4.72	399.633	4.72	450.849	4.72	462.455		11.8	-0.00520556	29.5	0.274673		29.924	60		0.06	-0.158353
4.04472	404.289	-64.1124						0.012	0.000853059	4.4632	-4.48514		4.73	382.52	4.73	388.578	4.73	440.935	4.73	452.594		12	-0.00327181	30	0.29566		29.925	0		0.061	-0.239442
4.06607	399.693	-64.5534						0.0122	0.000899301	4.48227	-4.21807		4.74	375.04	4.74	377.522	4.74	431.022	4.74	442.733		12.2	-0.00149202	30.5	0.316573		30.944	0		0.062	-0.341105
4.08743	394.668	-64.7699						0.0124	0.000895982	4.50134	-3.95991		4.76	363.82	4.76	370.151	4.76	421.108	4.76	427.941		12.4	0.000114244	31	0.338384		30.945	60		0.063	-0.455309
4.10878	390.263	-64.7985						0.0126	0.000892636	4.52042	-3.7106		4.77	352.6	4.77	359.096	4.77	407.889	4.77	418.08		12.6	0.00150354	31.5	0.360671		31.944	60		0.064	-0.564835
4.13014	385.676	-64.6978						0.0128	0.000889266	4.53949	-3.47008		4.78	341.38	4.78	348.04	4.78	397.975	4.78	403.289		12.8	0.00265716	32	0.383592		31.945	0		0.065	-0.660133
4.1515	381.916	-64.4967						0.013	0.000935282	4.55856	-3.23828		4.8	330.16	4.8	333.299	4.8	384.756	4.8	388.497		13	0.00356894	32.5	0.406576		32.967	0		0.066	-0.732462
4.17285	378.75	-64.1622						0.0132	0.000981147	4.57764	-3.01512		4.81	315.2	4.81	322.243	4.81	368.233	4.81	373.706		13.2	0.004208	33	0.43016		32.968	70		0.067	-0.775216
4.19421	376.595	-63.8199						0.0134	0.00102686	4.59671	-2.80053		4.82	303.98	4.82	307.502	4.82	355.014	4.82	358.914		13.4	0.00455704	33.5	0.454723		33.94	70		0.068	-0.788675
4.21557	375.273	-63.4464						0.0136	0.00107242	4.61578	-2.59443		4.84	289.02	4.84	292.761	4.84	338.491	4.84	344.123		13.6	0.00462693	34	0.479874		33.941	0		0.069	-0.780632
4.23692	375.188	-63.1564						0.0138	0.00106841	4.63486	-2.39675		4.85	270.32	4.85	278.02	4.85	321.968	4.85	324.401		13.8	0.00443889	34.5	0.503865		34.939	0		0.07	-0.768366
4.25828	375.536	-63.0307						0.014	0.00106437	4.65393	-2.2074		4.87	255.36	4.87	263.279	4.87	305.444	4.87	309.61		14	0.00397185	35	0.527735		34.94	70		0.071	-0.770181
4.27964	376.194	-63.1132						0.0142	0.00106031	4.673	-2.02631		4.88	240.4	4.88	248.538	4.88	285.616	4.88	289.888		14.2	0.00328498	35.5	0.550801		35.949	70		0.072	-0.792592
4.30099	376.299	-63.3206						0.0144	0.00105621	4.69208	-1.8534		4.89	229.18	4.89	233.797	4.89	269.093	4.89	270.166		14.4	0.00266688	36	0.572749		35.95	0		0.073	-0.836146
4.32235	375.548	-63.6882						0.0146	0.00110149	4.71115	-1.6886		4.91	217.96	4.91	222.741	4.91	252.57	4.91	255.374		14.6	0.00237339	36.5	0.594168		36.961	0		0.074	-0.897009
4.34371	373.687	-64.1214						0.0148	0.00114662	4.73022	-1.53185		4.92	206.74	4.92	211.685	4.92	236.047	4.92	235.652		14.8	0.00246341	37	0.614608		36.962	70		0.075	-0.96489
4.36506	370.726	-64.5798						0.015	0.00119159	4.7493	-1.38306		4.93	203	4.93	208	4.93	222.828	4.93	225.791		15	0.00297976	37.5	0.634357		37.95	70		0.076	-1.03144
4.38642	366.797	-64.942						0.0152	0.00123641	4.76837	-1.24218		4.95	203	4.95	208	4.95	212.914	4.95	215.93		15.2	0.0039555	38	0.652848		37.951	0		0.077	-1.08468
4.40778	362.104	-65.1966						0.0154	0.00123165	4.78745	-1.10915		4.96	210.48	4.96	219.056	4.96	206.305	4.96	211		15.4	0.00530566	38.5	0.671026		38.959	0		0.078	-1.1094
4.42913	357.337	-65.3163						0.0156	0.00122686	4.80652	-0.983888		4.98	225.44	4.98	237.482	4.98	203	4.98	215.93		15.6	0.00688325	39	0.689834		38.96	70		0.079	-1.0884
4.45049	352.528	-65.3614						0.0158	0.00127144	4.82559	-0.866353		4.99	259.1	4.99	270.649	4.99	212.914	4.99	235.652		15.8	0.0085778	39.5	0.708795		39.953	70		0.08	-1.01109
4.47185	347.927	-65.3012						0.016	0.00131587	4.84467	-0.756486		5	303.98	5	322.243	5	232.742	5	280.027		16	0.0103233	40	0.727207		39.953	0		0.081	-0.881449
4.4932	343.703	-65.2483						0.0162	0.00131072	4.86374	-0.654235		5.02	375.04	5.02	388.578	5.02	272.398	5.02	344.123		16.2	0.0120534	40.5	0.745405					0.082	-0.712178
4.51456	339.605	-65.1689						0.0164	0.00130554	4.88281	-0.559551		5.03	464.8	5.03	484.394	5.03	331.882	5.03	432.872		16.4	0.0137069	41	0.762366					0.083	-0.520862
4.53592	335.752	-65.1155						0.0166	0.00134973	4.90189	-0.472388		5.05	577	5.05	594.952	5.05	417.803	5.05	541.342		16.6	0.0152743	41.5	0.778421					0.084	-0.332824
4.55727	331.76	-65.0629						0.0168	0.00144317	4.92096	-0.392705		5.06	704.16	5.06	720.251	5.06	526.857	5.06	664.604		16.8	0.0167471	42	0.793346					0.085	-0.166047
4.57863	327.543	-65.0972						0.017	0.00148691	4.94003	-0.32046		5.07	835.06	5.07	849.235	5.07	659.043	5.07	782.936		17	0.0180864	42.5	0.807657					0.086	-0.0357804
4.59999	322.955	-65.1224						0.0172	0.00148107	4.95911	-0.255617		5.09	951	5.09	959.793	5.09	787.925	5.09	891.406		17.2	0.0192777	43	0.820704					0.087	0.0471371
4.62134	317.696	-65.1527						0.0174	0.00147519	4.97818	-0.198144		5.1	1040.76	5.1	1044.55	5.1	910.197	5.1	985.086		17.4	0.0203028	43.5	0.83204					0.088	0.0781359
4.6427	312.072	-65.1404						0.0176	0.00146927	4.99725	-0.14801		5.12	1096.86	5.12	1099.83	5.12	1002.73	5.12	1054.11		17.6	0.0211298	44	0.842035					0.089	0.0624658
4.66406	305.618	-65.0265						0.0178	0.0014139	5.01633	-0.105188		5.13	1126.78	5.13	1125.63	5.13	1062.21	5.13	1098.49		17.8	0.0217818	44.5	0.85239					0.09	0.0165164
4.68541	299.141	-64.7472						0.018	0.0013092	5.0354	-0.069652		5.15	1138	5.15	1133	5.15	1098.56	5.15	1123.14		18	0.0223117	45	0.862044					0.091	-0.0407746
4.70677	292.994	-64.4104						0.0182	0.00125413	5.05447	-0.0413824		5.16	1138	5.16	1129.31	5.16	1118.39	5.16	1133		18.2	0.0227636	45.5	0.871615					0.092	-0.0965732
4.72813	286.441	-63.9909						0.0184	0.00124856	5.07355	-0.0203604		5.17	1123.04	5.17	1114.57	5.17	1125	5.17	1133		18.4	0.0233753	46	0.881362					0.093	-0.141838
4.74948	279.92	-63.4598						0.0186	0.00124295	5.09262	-0.00657039		5.19	1108.08	5.19	1099.83	5.19	1118.39	5.19	1123.14		18.6	0.0244852	46.5	0.890688					0.094	-0.172386
4.77084	273.519	-62.8645						0.0188	0.00128672	5.11169	0		5.2	1089.38	5.2	1081.41	5.2	1111.78	5.2	1113.28		18.8	0.0263109	47	0.89999					0.095	-0.190545
4.7922	266.8	-62.1776						0.019	0.00137975	5.13077	-0.000639533		5.22	1070.68	5.22	1062.98	5.22	1098.56	5.22	1098.49		19	0.0292065	47.5	0.908969					0.096	-0.197408
4.81355	259.692	-61.3158						0.0192	0.00142308	5.14984	-0.00848218		5.23	1051.98	5.23	1044.55	5.23	1085.34	5.23	1083.7		19.2	0.0335888	48	0.918165					0.097	-0.199984
4.83491	252.882	-60.2451						0.0194	0.00141684	5.16891	-0.023524		5.25	1029.54	5.25	1022.44	5.25	1065.52	5.25	1063.97		19.4	0.0399576	48.5	0.926632					0.098	-0.209756
4.85627	246.177	-58.9377						0.0196	0.00141055	5.18799	-0.0457636		5.26	1010.84	5.26	1004.02	5.26	1045.69	5.26	1049.18		19.6	0.0488715	49	0.933364					0.099	-0.240056
4.87762	240.25	-57.4689						0.0198	0.00140423	5.20706	-0.0752027		5.28	988.4	5.28	981.904	5.28	1025.86	5.28	1029.46		19.8	0.0604239	49.5	0.938843					0.1	-0.300465
4.89898	234.631	-55.8723						0.02	0.00139788	5.22614	-0.111845		5.29	969.7	5.29	963.478	5.29	1006.03	5.29	1014.67		20	0.0743452	50	0.943744					0.101	-0.388941
4.92306	228.751	-53.8984						0.0202	0.00144089	5.24521	-0.155699		5.31	947.26	5.31	945.052	5.31	982.9	5.31	994.947		20.2	0.0903795	50.5	0.947738					0.102	-0.498186
4.95036	222.559	-51.4256						0.0204	0.00153316	5.26428	-0.206772		5.32	928.56	5.32	926.625	5.32	963.072	5.32	975.225		20.4	0.108201	51	0.951856					0.103	-0.618957
4.97765	217.096	-48.6237						0.0206	0.00162514	5.28336	-0.265078		5.34	909.86	5.34	904.514	5.34	943.244	5.34	960.433		20.6	0.127493	51.5	0.95575					0.104	-0.733989
5.00494	212.307	-45.5343						0.0208	0.00166741	5.30243	-0.33063		5.35	891.16	5.35	886.088	5.35	923.416	5.35	940.711		20.8	0.148125	52	0.95967					0.105	-0.833949
5.03223	208.678	-42.0822						0.021	0.0016601	5.3215	-0.403446		5.37	872.46	5.37	871.347	5.37	906.892	5.37	925.92		21	0.169666	52.5	0.963134					0.106	-0.910423
5.05952	206.298	-38.3926						0.0212	0.00165275	5.34058	-0.483545		5.38	857.5	5.38	856.606	5.38	887.065	5.38	906.198		21.2	0.191654	53	0.966821					0.107	-0.957075
5.08681	205.166	-34.4681						0.0214	0.00164535	5.35965	-0.57095		5.4	842.54	5.4	841.865	5.4	870.541	5.4	891.406		21.4	0.214302	53.5	0.971232					0.108	-0.973755
5.1141	205.158	-30.2377						0.0216	0.00163791	5.37872	-0.665684		5.41	827.58	5.41	823.438	5.41	854.018	5.41	876.615		21.6	0.237703	54	0.975991					0.109	-0.969226
5.14139	206.677	-25.6172						0.0218	0.00163043	5.3978	-0.767773		5.43	812.62	5.43	812.382	5.43	840.799	5.43	861.824		21.8	0.261592	54.5	0.979491					0.11	-0.960557
5.16869	211.376	-20.5374						0.022	0.0016229	5.41687	-0.877246		5.44	797.66	5.44	797.641	5.44	824.276	5.44	847.032		22	0.285817	55	0.982881					0.111	-0.965472
5.19598	220.994	-15.4634						0.0222	0.00161533	5.43594	-0.994133		5.46	786.44	5.46	786.586	5.46	807.753	5.46	832.241		22.2	0.310205	55.5	0.985525					0.112	-0.990654
5.22327	235.5	-11.104						0.0224	0.00155831	5.45502	-1.11847		5.47	775.22	5.47	771.845	5.47	797.839	5.47	822.38		22.4	0.334767	56	0.987215					0.113	-1.03692
5.25056	253.017	-7.72991						0.0226	0.00150137	5.47409	-1.25028		5.49	760.26	5.49	760.789	5.49	784.62	5.49	807.588		22.6	0.359398	56.5	0.988594					0.114	-1.10007
5.27785	271.543	-5.17496						0.0228	0.00149393	5.49316	-1.38961		5.5	749.04	5.5	749.733	5.5	771.401	5.5	797.727		22.8	0.383956	57	0.989313					0.115	-1.16941
5.30514	290.641	-2.96803						0.023	0.00153586	5.51224	-1.53648		5.52	737.82	5.52	738.677	5.52	761.487	5.52	782.936		23	0.408551	57.5	0.989694					0.116	-1.23677
5.33243	311.206	-0.900095						0.0232	0.00157763	5.53131	-1.69095		5.53	726.6	5.53	727.622	5.53	748.269	5.53	773.075		23.2	0.432909	58	0.989237					0.117	-1.29034
5.35972	334.391	1.07814						0.0234	0.00156982	5.55038	-1.85304		5.55	719.12	5.55	720.251	5.55	738.355	5.55	763.214		23.4	0.456859	58.5	0.988934					0.118	-1.3139
5.38702	361.267	2.80253						0.0236	0.00156197	5.56946	-2.0228		5.56	707.9	5.56	709.195	5.56	728.441	5.56	753.353		23.6	0.480581	59	0.989795					0.119	-1.29121
5.41431	392.278	4.2494						0.0238	0.00155409	5.58853	-2.20026		5.58	700.42	5.58	701.825	5.58	718.527	5.58	743.492		23.8	0.504082	59.5	0.991343					0.12	-1.21165
5.4416	428.038	5.30826						0.024	0.00154616	5.6076	-2.38546		5.6	689.2	5.6	690.769	5.6	705.308	5.6	733.631		24	0.527374	60	0.992944					0.121	-1.07886
5.46889	469.51	6.00014						0.0242	0.00158761	5.62668	-2.57843		5.61	681.72	5.61	683.398	5.61	695.394	5.61	723.77		24.2	0.550252	60.5	0.995029					0.122	-0.906122
5.49618	517.493	6.26824						0.0244	0.00162889	5.64575	-2.77922		5.63	674.24	5.63	676.028	5.63	688.785	5.63	713.909		24.4	0.572599	61	0.996522					0.123	-0.710967
5.52347	575.491	5.97593						0.0246	0.0016206	5.66483	-2.98785		5.64	663.02	5.64	664.972	5.64	678.871	5.64	704.048		24.6	0.594538	61.5	0.997801					0.124	-0.518759
5.55076	644.32	4.81373						0.0248	0.00161227	5.6839	-3.20435		5.66	655.54	5.66	657.602	5.66	672.262	5.66	694.187		24.8	0.616047	62	0.99861					0.125	-0.347487
5.57806	723.488	2.58542						0.025	0.00160389	5.70297	-3.42874		5.67	651.8	5.67	650.231	5.67	662.348	5.67	689.257		25	0.637136	62.5	0.999456					0.126	-0.212892
5.60535	811.822	-0.999351						0.0252	0.00164489	5.72205	-3.66106		5.69	640.58	5.69	642.861	5.69	655.738	5.69	679.396		25.2	0.657555	63	0.999689					0.127	-0.125916
5.63264	900.376	-5.79521						0.0254	0.00173513	5.74112	-3.9013		5.71	636.84	5.71	639.175	5.71	645.824	5.71	674.465		25.4	0.677203	63.5	0.998839					0.128	-0.0899288
5.65993	983.81	-11.6149						0.0256	0.00177568	5.76019	-4.14948		5.72	629.36	5.72	631.805	5.72	639.215	5.72	664.604		25.6	0.696292	64	0.9973					0.129	-0.09953
5.68722	1054.86	-18.2403						0.0258	0.00181605	5.77927	-4.40559		5.74	621.88	5.74	624.434	5.74	632.606	5.74	659.674		25.8	0.714864	64.5	0.996692					0.13	-0.13848
5.71451	1106.06	-25.5161						0.026	0.00185625	5.79834	-4.66961		5.75	614.4	5.75	617.064	5.75	625.996	5.75	654.743		26	0.732979	65	0.995802					0.131	-0.187039
5.7418	1129.89	-33.1194						0.0262	0.00189628	5.81741	-4.94151		5.77	610.66	5.77	613.378	5.77	619.387	5.77	644.882		26.2	0.750444	65.5	0.995373					0.132	-0.23332
5.76909	1121.34	-40.3034						0.0264	0.00193614	5.83649	-5.22125		5.79	603.18	5.79	606.008	5.79	612.778	5.79	639.952		26.4	0.766838	66	0.99561					0.133	-0.267713
5.79639	1093.23	-46.6262						0.0266	0.00192641	5.85556	-5.50876		5.8	599.44	5.8	602.323	5.8	606.168	5.8	635.021		26.6	0.782041	66.5	0.995899					0.134	-0.285492
5.82368	1051.55	-52.2615						0.0268	0.00186722	5.87463	-5.80395		5.82	591.96	5.82	594.952	5.82	599.559	5.82	625.16		26.8	0.79644	67	0.996614					0.135	-0.288245
5.85097	1000.54	-57.0628						0.027	0.00180811	5.89371	-6.10672		5.84	588.22	5.84	591.267	5.84	592.95	5.84	620.23		27	0.810405	67.5	0.99745					0.136	-0.277433
5.87826	946.324	-60.693						0.0272	0.0017985	5.91278	-6.4169		5.85	580.74	5.85	583.896	5.85	589.645	5.85	615.299		27.2	0.823761	68	0.998913					0.137	-0.260404
5.90555	898.866	-63.6099						0.0274	0.00178883	5.93185	-6.73434		5.87	577	5.87	580.211	5.87	583.036	5.87	610.369		27.4	0.836409	68.5	1					0.138	-0.248641
5.93284	855.73	-66.04						0.0276	0.00177913	5.95093	-7.05881		5.89	573.26	5.89	572.841	5.89	576.427	5.89	605.439		27.6	0.848475	69	0.999756					0.139	-0.255694
5.96013	816.996	-68.0803						0.0278	0.00181879	5.97	-7.39004		5.9	565.78	5.9	569.155	5.9	573.122	5.9	595.578		27.8	0.860028	69.5	0.998673					0.14	-0.290952
5.98743	780.09	-69.9013						0.028	0.0019077	5.98907	-7.72773		5.92	562.04	5.92	565.47	5.92	566.513	5.92	590.647		28	0.871191	70	0.997374					0.141	-0.351425
6.01472	744.923	-71.1932						0.0282	0.0019469	6.00815	-8.0715		5.93	558.3	5.93	561.785	5.93	559.903	5.93	585.717		28.2	0.881758	70.5	0.99544					0.142	-0.430177
6.04201	713.774	-72.057						0.0284	0.00193652	6.02722	-8.42091		5.95	550.82	5.95	554.414	5.95	556.599	5.95	580.786		28.4	0.891627	71	0.993982					0.143	-0.518437
6.0693	688.863	-72.729						0.0286	0.00192609	6.0463	-8.77547		5.97	547.08	5.97	550.729	5.97	549.989	5.97	575.856		28.6	0.901052	71.5	0.99261					0.144	-0.599591
6.09659	668	-73.3123						0.0288	0.00191561	6.06537	-9.13458		5.98	543.34	5.98	547.044	5.98	543.38	5.98	570.925		28.8	0.910061	72	0.991586					0.145	-0.663887
6.12388	649.39	-73.98						0.029	0.00190508	6.08444	-9.49757		6	539.6	6	539.673	6	536.771	6	565.995		29	0.918697	72.5	0.990409					0.146	-0.703264
6.15117	631.835	-74.6224						0.0292	0.00189451	6.10352	-9.86368		6.02	532.12	6.02	535.988	6.02	533.466	6.02	561.064		29.2	0.926867	73	0.989761					0.147	-0.712218
6.17846	614.851	-75.1411						0.0294	0.0018839	6.12259	-10.232		6.04	528.38	6.04	532.303	6.04	526.857	6.04	556.134		29.4	0.9345	73.5	0.99009					0.148	-0.690875
6.20576	599.429	-75.5535						0.0296	0.00187324	6.14166	-10.6017		6.05	524.64	6.05	528.618	6.05	523.552	6.05	551.203		29.6	0.941784	74	0.991026					0.149	-0.648061
6.23305	585.382	-75.8893						0.0298	0.00186254	6.16074	-10.9716		6.07	520.9	6.07	521.247	6.07	516.943	6.07	546.273		29.8	0.948554	74.5	0.990949					0.15	-0.601311
6.26034	573.092	-76.2624						0.03	0.00185179	6.17981	-11.3405		6.09	513.42	6.09	517.562	6.09	513.638	6.09	541.342		30	0.954738	75	0.991079					0.151	-0.56844
6.29112	559.421	-76.6482						0.0302	0.001841	6.19888	-11.7072		6.1	509.68	6.1	513.876	6.1	507.029	6.1	536.412		30.2	0.960572	75.5	0.990663					0.152	-0.555916
6.32599	545.011	-76.9969						0.0304	0.00183016	6.21796	-12.0703		6.12	505.94	6.12	510.191	6.12	503.724	6.12	531.481		30.4	0.966	76	0.989529					0.153	-0.564451
6.36087	531.866	-77.2957						0.0306	0.00181929	6.23703	-12.4284		6.14	502.2	6.14	506.506	6.14	497.115	6.14	526.551		30.6	0.971034	76.5	0.988275					0.154	-0.590762
6.39574	519.662	-77.5972						0.0308	0.00180837	6.2561	-12.7801		6.15	498.46	6.15	502.821	6.15	493.81	6.15	521.62		30.8	0.975698	77	0.986536					0.155	-0.624253
6.43062	508.453	-77.8607						0.031	0.00179741	6.27518	-13.1237		6.17	494.72	6.17	495.45	6.17	487.201	6.17	516.69		31	0.97999	77.5	0.984601					0.156	-0.656487
6.46549	497.599	-78.1177						0.0312	0.00183583	6.29425	-13.4578		6.19	490.98	6.19	491.765	6.19	483.896	6.19	511.759		31.2	0.984077	78	0.98199					0.157	-0.675938
6.50037	487.606	-78.308						0.0314	0.00187408	6.31332	-13.7809		6.21	487.24	6.21	488.08	6.21	477.287	6.21	506.829		31.4	0.987785	78.5	0.979703					0.158	-0.666973
6.53524	478.026	-78.5259						0.0316	0.00191216	6.3324	-14.0918		6.22	479.76	6.22	484.394	6.22	473.982	6.22	501.898		31.6	0.991038	79	0.978719					0.159	-0.613
6.57012	468.92	-78.6691						0.0318	0.00199948	6.35147	-14.3892		6.24	476.02	6.24	480.709	6.24	470.677	6.24	496.968		31.8	0.99407	79.5	0.978525					0.16	-0.504302
6.60499	460.38	-78.7962						0.032	0.00208651	6.37054	-14.672		6.26	472.28	6.26	477.024	6.26	467.373	6.26	492.037		32	0.996701	80	0.978487					0.161	-0.345163
6.63987	452.512	-78.894						0.0322	0.00217324	6.38962	-14.9394		6.28	468.54	6.28	473.339	6.28	460.763	6.28	487.107		32.2	0.998507	80.5	0.979					0.162	-0.149073
6.67474	444.529	-78.9845						0.0324	0.00225967	6.40869	-15.1911		6.29	464.8	6.29	469.653	6.29	457.459	6.29	482.176		32.4	0.999382	81	0.97899					0.163	0.0666808
6.70962	437.334	-79.0621						0.0326	0.0023458	6.42776	-15.4266		6.31	461.06	6.31	465.968	6.31	450.849	6.31	477.246		32.6	0.999709	81.5	0.978852					0.164	0.276398
6.74449	430.263	-79.1533						0.0328	0.00238222	6.44684	-15.6461		6.33	457.32	6.33	462.283	6.33	447.545	6.33	477.246		32.8	0.999919	82	0.978346					0.165	0.461951
6.77937	423.304	-79.1978						0.033	0.00236904	6.46591	-15.85		6.35	453.58	6.35	458.598	6.35	444.24	6.35	472.316		33	1	82.5	0.977954					0.166	0.607369
6.81424	416.871	-79.2277						0.0332	0.0023558	6.48499	-16.0389		6.36	449.84	6.36	454.912	6.36	437.631	6.36	467.385		33.2	0.999909	83	0.976988					0.167	0.701842
6.84912	410.517	-79.2139						0.0334	0.00234251	6.50406	-16.2139		6.38	446.1	6.38	451.227	6.38	434.326	6.38	462.455		33.4	0.999836	83.5	0.974978					0.168	0.741181
6.88399	404.405	-79.2218						0.0336	0.00227975	6.52313	-16.3759		6.4	442.36	6.4	447.542	6.4	431.022	6.4	457.524		33.6	0.999656	84	0.972317					0.169	0.730986
6.91887	398.59	-79.201						0.0338	0.00221706	6.54221	-16.5265		6.42	438.62	6.42	443.857	6.42	427.717	6.42	452.594		33.8	0.999258	84.5	0.970646					0.17	0.687844
6.95374	392.791	-79.1494						0.034	0.00220385	6.56128	-16.6672		6.44	434.88	6.44	440.171	6.44	421.108	6.44	452.594		34	0.998743	85	0.968765					0.171	0.63068
6.98862	387.337	-79.0778						0.0342	0.00224001	6.58035	-16.7994		6.45	434.88	6.45	436.486	6.45	417.803	6.45	447.663		34.2	0.997753	85.5	0.967415					0.172	0.572022
7.02349	381.879	-78.9836						0.0344	0.00232541	6.59943	-16.925		6.47	431.14	6.47	432.801	6.47	414.498	6.47	442.733		34.4	0.99582	86	0.966726					0.173	0.521314
7.05837	376.646	-78.8131						0.0346	0.0024105	6.6185	-17.0455		6.49	427.4	6.49	429.116	6.49	411.194	6.49	437.802		34.6	0.992935	86.5	0.966127					0.174	0.483268
7.09324	371.376	-78.5913						0.0348	0.00244587	6.63757	-17.1626		6.51	423.66	6.51	425.43	6.51	407.889	6.51	437.802		34.8	0.989334	87	0.96597					0.175	0.456291
7.12812	366.357	-78.1908						0.035	0.00243166	6.65665	-17.2779		6.53	419.92	6.53	425.43	6.53	404.584	6.53	432.872		35	0.985043	87.5	0.965977					0.176	0.439577
7.163	363.445	-77.6182						0.0352	0.00241738	6.67572	-17.3929		6.55	416.18	6.55	421.745	6.55	401.28	6.55	427.941		35.2	0.979676	88	0.966636					0.177	0.425966
7.19787	362.283	-77.2602						0.0354	0.00240305	6.69479	-17.5091		6.56	416.18	6.56	418.06	6.56	397.975	6.56	427.941		35.4	0.972727	88.5	0.966939					0.178	0.403778
7.23275	361.643	-77.0778						0.0356	0.00238867	6.71387	-17.6277		6.58	412.44	6.58	414.375	6.58	394.67	6.58	423.011		35.6	0.964042	89	0.965901					0.179	0.35947
7.26762	361.334	-77.1479						0.0358	0.00237423	6.73294	-17.75		6.6	408.7	6.6	410.689	6.6	391.366	6.6	418.08		35.8	0.953648	89.5	0.964047					0.18	0.284854
7.3025	360.153	-77.3608						0.036	0.00235973	6.75201	-17.8771		6.62	404.96	6.62	410.689	6.62	388.061	6.62	418.08		36	0.941561	90	0.961993					0.181	0.182574
7.33737	357.998	-77.6698						0.0362	0.00234519				6.64	404.96	6.64	407.004	6.64	384.756	6.64	413.15		36.2	0.927976	90.5	0.959375					0.182	0.0602568
7.37225	355.038	-77.924						0.0364	0.00233059				6.66	401.22	6.66	403.319	6.66	381.452	6.66	408.219		36.4	0.913049	91	0.957236					0.183	-0.0730288
7.40712	351.823	-78.0938						0.0366	0.00231594				6.67	397.48	6.67	403.319	6.67	378.147	6.67	408.219		36.6	0.896664	91.5	0.955205					0.184	-0.199824
7.442	348.479	-78.2195						0.0368	0.00230124				6.69	393.74	6.69	399.633	6.69	374.842	6.69	403.289		36.8	0.878591	92	0.953525					0.185	-0.311026
7.47687	345.391	-78.3054						0.037	0.00228649				6.71	393.74	6.71	395.948	6.71	371.538	6.71	398.358		37	0.859046	92.5	0.951708					0.186	-0.397654
7.51175	342.141	-78.4208						0.0372	0.00227169				6.73	390	6.73	392.263	6.73	368.233	6.73	398.358		37.2	0.838394	93	0.950444					0.187	-0.453244
7.54662	339.181	-78.5053						0.0374	0.00225684				6.75	390	6.75	392.263	6.75	364.928	6.75	393.428		37.4	0.816741	93.5	0.9502					0.188	-0.478113
7.5815	335.964	-78.597						0.0376	0.00219253				6.77	386.26	6.77	388.578	6.77	361.624	6.77	388.497		37.6	0.794236	94	0.950558					0.189	-0.481418
7.61637	332.724	-78.6569						0.0378	0.00207889				6.79	382.52	6.79	384.892	6.79	358.319	6.79	388.497		37.8	0.770844	94.5	0.949893					0.19	-0.4804
7.65125	329.497	-78.6989						0.038	0.00201486				6.81	382.52	6.81	384.892	6.81	355.014	6.81	383.567		38	0.74658	95	0.949424					0.191	-0.493165
7.68612	326.361	-78.7151						0.0382	0.00200033				6.83	378.78	6.83	381.207	6.83	355.014	6.83	383.567		38.2	0.721667	95.5	0.948384					0.192	-0.526114
7.721	323.348	-78.6723						0.0384	0.00203518				6.85	375.04	6.85	381.207	6.85	351.71	6.85	378.636		38.4	0.696187	96	0.946647					0.193	-0.57995
7.75587	320.587	-78.6642						0.0386	0.00211927				6.86	375.04	6.86	377.522	6.86	348.405	6.86	373.706		38.6	0.670297	96.5	0.94479					0.194	-0.650326
7.79075	317.788	-78.6225						0.0388	0.00215366				6.88	371.3	6.88	373.837	6.88	345.1	6.88	373.706		38.8	0.644248	97	0.942447					0.195	-0.727146
7.82562	315.12	-78.6213						0.039	0.00213847				6.9	367.56	6.9	373.837	6.9	341.796	6.9	368.775		39	0.61817	97.5	0.939914					0.196	-0.802407
7.8605	312.565	-78.5895						0.0392	0.00212324				6.92	367.56	6.92	370.151	6.92	338.491	6.92	368.775		39.2	0.592174	98	0.9367					0.197	-0.863866
7.89537	310.113	-78.554						0.0394	0.00210796				6.94	363.82	6.94	366.466	6.94	338.491	6.94	363.845		39.4	0.566585	98.5	0.933824					0.198	-0.896056
7.93025	307.606	-78.5429						0.0396	0.00209264				6.96	363.82	6.96	366.466	6.96	335.186	6.96	358.914		39.6	0.541672	99	0.932258					0.199	-0.882681
7.96512	305.178	-78.4992						0.0398	0.00207728				6.98	360.08	6.98	362.781	6.98	331.882	6.98	358.914		39.8	0.517299	99.5	0.931461					0.2	-0.814216
8	302.69	-78.4771						0.04	0.00206189				7	356.34	7	362.781	7	328.577	7	353.984		40	0.493426	100	0.930859					0.201	-0.695279
								0.0402	0.00204645													40.2	0.470282	100.5	0.930798					0.202	-0.539555
								0.0404	0.00203097													40.4	0.447808	101	0.930218					0.203	-0.36543
								0.0406	0.00201546													40.6	0.425742	101.5	0.929524					0.204	-0.198451
								0.0408	0.00199991													40.8	0.403938	102	0.928446					0.205	-0.0563073
								0.041	0.00198432													41	0.382346	102.5	0.927485					0.206	0.0446888
								0.0412	0.0019687													41.2	0.360974	103	0.925937					0.207	0.0947455
								0.0414	0.00195304													41.4	0.33985	103.5	0.923361					0.208	0.0897551
								0.0416	0.00193734													41.6	0.318994	104	0.920196					0.209	0.0361429
								0.0418	0.00192161													41.8	0.298454	104.5	0.918025					0.21	-0.0492947
								0.042	0.00190585													42	0.278306	105	0.915603					0.211	-0.146939
								0.0422	0.00193947													42.2	0.258613	105.5	0.913725					0.212	-0.244356
								0.0424	0.00202234													42.4	0.23939	106	0.912526					0.213	-0.332081
								0.0426	0.00205552													42.6	0.220644	106.5	0.911432					0.214	-0.406201
								0.0428	0.00203912													42.8	0.202406	107	0.910785					0.215	-0.467897
								0.043	0.0020721													43	0.184746	107.5	0.9103					0.216	-0.517972
								0.0432	0.00210492													43.2	0.167881	108	0.910458					0.217	-0.563182
								0.0434	0.00208816													43.4	0.152118	108.5	0.910231					0.218	-0.614681
								0.0436	0.00207137													43.6	0.137612	109	0.908668					0.219	-0.685122
								0.0438	0.00205454													43.8	0.124269	109.5	0.906332					0.22	-0.783134
								0.044	0.00203767													44	0.111866	110	0.903788					0.221	-0.904744
								0.0442	0.00207018													44.2	0.100202	110.5	0.900683					0.222	-1.04229
								0.0444	0.00210253													44.4	0.0891525	111	0.898084					0.223	-1.18568
								0.0446	0.00208531													44.6	0.0786265	111.5	0.8956					0.224	-1.31731
								0.0448	0.00211747													44.8	0.0685435	112	0.893505					0.225	-1.42809
								0.045	0.00214946													45	0.0588486	112.5	0.891302					0.226	-1.50938
								0.0452	0.00213188													45.2	0.04949	113	0.889697					0.227	-1.55546
								0.0454	0.00216368													45.4	0.0405172	113.5	0.889129					0.228	-1.56642
								0.0456	0.00219531													45.6	0.0321305	114	0.889167					0.229	-1.55158
								0.0458	0.00222679													45.8	0.0245385	114.5	0.888236					0.23	-1.5291
								0.046	0.0022581													46	0.0178902	115	0.887555					0.231	-1.51684
								0.0462	0.00223983													46.2	0.0121906	115.5	0.886322					0.232	-1.52131
								0.0464	0.00217211													46.4	0.00733764	116	0.884433					0.233	-1.54377
								0.0466	0.00210448													46.6	0.00324479	116.5	0.882431					0.234	-1.58088
								0.0468	0.00213576													46.8	-0.000227053	117	0.87999					0.235	-1.623
								0.047	0.0022163													47	-0.00321865	117.5	0.877358					0.236	-1.66231
								0.0472	0.00224714													47.2	-0.00581473	118	0.874064					0.237	-1.68805
								0.0474	0.0022284													47.4	-0.00814142	118.5	0.871129					0.238	-1.68456
								0.0476	0.00225904													47.6	-0.0102693	119	0.869486					0.239	-1.63579
								0.0478	0.00233893													47.8	-0.012176	119.5	0.86859					0.24	-1.53273
								0.048	0.00236911													48	-0.0139192							0.241	-1.3802
								0.0482	0.00234972													48.2	-0.015553							0.242	-1.19161
								0.0484	0.00233029													48.4	-0.0170132							0.243	-0.985131
								0.0486	0.00236023													48.6	-0.0182725							0.244	-0.78628
								0.0488	0.00243942													48.8	-0.0193683							0.245	-0.612992
								0.049	0.00246891													49	-0.0203201							0.246	-0.480469
								0.0492	0.00244882													49.2	-0.0211155							0.247	-0.399174
								0.0494	0.00242868													49.4	-0.0217224							0.248	-0.372735
								0.0496	0.0024085													49.6	-0.0220965							0.249	-0.394474
								0.0498	0.00238829													49.8	-0.0221457							0.25	-0.446975
								0.05	0.00236803													50	-0.0217651							0.251	-0.510924
								0.0502	0.00234773													50.2	-0.0208957							0.252	-0.573465
								0.0504	0.00237681													50.4	-0.019531							0.253	-0.624397
								0.0506	0.00240573													50.6	-0.0177496							0.254	-0.658952
								0.0508	0.00238507													50.8	-0.0157601							0.255	-0.678571
								0.051	0.00241378													51	-0.0138541							0.256	-0.683603
								0.0512	0.00244233													51.2	-0.0122696							0.257	-0.681501
								0.0514	0.0024213													51.4	-0.0110801							0.258	-0.683212
								0.0516	0.00240024													51.6	-0.0102174							0.259	-0.702234
								0.0518	0.00237914													51.8	-0.00963309							0.26	-0.746565
								0.052	0.00235799													52	-0.00933353							0.261	-0.812907
								0.0522	0.00233682													52.2	-0.00927699							0.262	-0.893952
								0.0524	0.00231561													52.4	-0.00941388							0.263	-0.979808
								0.0526	0.00229436													52.6	-0.00971334							0.264	-1.05287
								0.0528	0.00227308													52.8	-0.0100998							0.265	-1.10403
								0.053	0.00225177													53	-0.0104927							0.266	-1.12468
								0.0532	0.00223042													53.2	-0.0108178							0.267	-1.10951
								0.0534	0.00220905													53.4	-0.0109912							0.268	-1.05945
								0.0536	0.00213823													53.6	-0.0109566							0.269	-0.984514
								0.0538	0.00206751													53.8	-0.0106575							0.27	-0.903101
								0.054	0.0020463													54	-0.0100219							0.271	-0.833445
								0.0542	0.00202507													54.2	-0.00899463							0.272	-0.782347
								0.0544	0.00200382													54.4	-0.00756745							0.273	-0.751811
								0.0546	0.00198254													54.6	-0.00579623							0.274	-0.73903
								0.0548	0.00201065													54.8	-0.00377507							0.275	-0.733943
								0.055	0.00203861													55	-0.00163309							0.276	-0.729283
								0.0552	0.00196761													55.2	0.000510151							0.277	-0.71349
								0.0554	0.0018967													55.4	0.0025391							0.278	-0.671983
								0.0556	0.00187532													55.6	0.00430595							0.279	-0.588375
								0.0558	0.00190333													55.8	0.00571137							0.28	-0.45396
								0.056	0.0019312													56	0.00670622							0.281	-0.274117
								0.0562	0.00195892													56.2	0.00730345							0.282	-0.0621876
								0.0564	0.0019865													56.4	0.00756289							0.283	0.16364
								0.0566	0.00196453													56.6	0.00752526							0.284	0.377741
								0.0568	0.00194253													56.8	0.00721869							0.285	0.562704
								0.057	0.00192052													57	0.00665961							0.286	0.702811
								0.0572	0.00189849													57.2	0.00586396							0.287	0.788863
								0.0574	0.00187644													57.4	0.00483681							0.288	0.816963
								0.0576	0.00185438													57.6	0.00361986							0.289	0.794325
								0.0578	0.0018323													57.8	0.00227809							0.29	0.738646
								0.058	0.00181021													58	0.0007993							0.291	0.669333
								0.0582	0.00178811													58.2	-0.000822176							0.292	0.598883
								0.0584	0.00176599													58.4	-0.00255483							0.293	0.537264
								0.0586	0.00174386													58.6	-0.00440553							0.294	0.489211
								0.0588	0.00172172													58.8	-0.00638025							0.295	0.453769
								0.059	0.00169958													59	-0.00845821							0.296	0.430212
								0.0592	0.00162801													59.2	-0.0106199							0.297	0.41207
								0.0594	0.00150714													59.4	-0.0128367							0.298	0.388158
								0.0596	0.00143594													59.6	-0.0150975							0.299	0.345198
								0.0598	0.00146368													59.8	-0.0174076							0.3	0.275199
								0.06	0.0014913													60	-0.0197146							0.301	0.182224
								0.0602	0.00146938													60.2	-0.0219909							0.302	0.07357
								0.0604	0.00144747													60.4	-0.0242837							0.303	-0.0411015
								0.0606	0.00142555													60.6	-0.0265899							0.304	-0.144326
								0.0608	0.00140363													60.8	-0.0288702							0.305	-0.227783
								0.061	0.00138171													61	-0.0311094							0.306	-0.283527
								0.0612	0.0013598													61.2	-0.0332724							0.307	-0.306197
								0.0614	0.00133789													61.4	-0.0353275							0.308	-0.297256
								0.0616	0.00131598													61.6	-0.0372559							0.309	-0.266689
								0.0618	0.00129408													61.8	-0.0390562							0.31	-0.233434
								0.062	0.00127219													62	-0.0407275							0.311	-0.215935
								0.0622	0.0012503													62.2	-0.0422072							0.312	-0.220416
								0.0624	0.00122842													62.4	-0.0434588							0.313	-0.248863
								0.0626	0.00120655													62.6	-0.0445065							0.314	-0.296984
								0.0628	0.00113527													62.8	-0.0453418							0.315	-0.355211
								0.063	0.00106414													63	-0.0459422							0.316	-0.416062
								0.0632	0.00104255													63.2	-0.0463189							0.317	-0.467675
								0.0634	0.00102097													63.4	-0.0464722							0.318	-0.494749
								0.0636	0.000999416													63.6	-0.0463722							0.319	-0.481106
								0.0638	0.000977874													63.8	-0.0459972							0.32	-0.417389
								0.064	0.00095635													64	-0.0453332							0.321	-0.309341
								0.0642	0.000934843													64.2	-0.0443838							0.322	-0.170063
								0.0644	0.000913355													64.4	-0.0431374							0.323	-0.0185789
								0.0646	0.000891886													64.6	-0.0415378							0.324	0.120402
								0.0648	0.000870437													64.8	-0.0395548							0.325	0.229792
								0.065	0.000898421													65	-0.0371618							0.326	0.294636
								0.0652	0.000926301													65.2	-0.034351							0.327	0.305702
								0.0654	0.000954076													65.4	-0.0311891							0.328	0.260344
								0.0656	0.000981745													65.6	-0.0277438							0.329	0.165428
								0.0658	0.000959895													65.8	-0.0241046							0.33	0.0392282
								0.066	0.000938064													66	-0.0203961							0.331	-0.0986556
								0.0662	0.000916252													66.2	-0.0167335							0.332	-0.234646
								0.0664	0.000845049													66.4	-0.0133164							0.333	-0.35843
								0.0666	0.00072458													66.6	-0.0103748							0.334	-0.465221
								0.0668	0.000653798													66.8	-0.0079591							0.335	-0.555393
								0.067	0.000632581													67	-0.00599993							0.336	-0.629373
								0.0672	0.000561982													67.2	-0.00445789							0.337	-0.694039
								0.0674	0.000442126													67.4	-0.0033212							0.338	-0.759735
								0.0676	0.000322555													67.6	-0.00257258							0.339	-0.839378
								0.0678	0.000252684													67.8	-0.0021845							0.34	-0.940638
								0.068	0.000182978													68	-0.00213044							0.341	-1.05946
								0.0682	0.00011344													68.2	-0.00234861							0.342	-1.18861
								0.0684	9.34845e-05													68.4	-0.00273446							0.343	-1.31802
								0.0686	7.35754e-05													68.6	-0.00317023							0.344	-1.43096
								0.0688	5.37135e-05													68.8	-0.00356261							0.345	-1.51923
								0.069	-1.55123e-05													69	-0.00383596							0.346	-1.57465
								0.0692	-0.000133976													69.2	-0.00389489							0.347	-1.59265
								0.0694	-0.000252137													69.4	-0.00363648							0.348	-1.57494
								0.0696	-0.000369991													69.6	-0.00297183							0.349	-1.5322
								0.0698	-0.000438125													69.8	-0.00202755							0.35	-1.48389
								0.07	-0.000456658													70	-0.00116501							0.351	-1.44854
								0.0702	-0.00052454													70.2	-0.000624243							0.352	-1.43294
								0.0704	-0.000641643													70.4	-0.00042885							0.353	-1.43916
								0.0706	-0.000758428													70.6	-0.000521776							0.354	-1.46352
								0.0708	-0.00082548													70.8	-0.000833916							0.355	-1.49645
								0.071	-0.00084292													71	-0.00131636							0.356	-1.53
								0.0712	-0.000909696													71.2	-0.00190268							0.357	-1.5527
								0.0714	-0.00097627													71.4	-0.00252607							0.358	-1.54852
								0.0716	-0.00104264													71.6	-0.00315066							0.359	-1.50141
								0.0718	-0.0011088													71.8	-0.00370704							0.36	-1.40203
								0.072	-0.00117476													72	-0.0041106							0.361	-1.25563
								0.0722	-0.00124051													72.2	-0.00430964							0.362	-1.07561
								0.0724	-0.00125663													72.4	-0.00428297							0.363	-0.880437
								0.0726	-0.00127266													72.6	-0.00402728							0.364	-0.69526
								0.0728	-0.00133802													72.8	-0.00349356							0.365	-0.537333
								0.073	-0.00145257													73	-0.0025804							0.366	-0.421505
								0.0732	-0.00151737													73.2	-0.00123682							0.367	-0.357519
								0.0734	-0.00153254													73.4	0.000510344							0.368	-0.347821
								0.0736	-0.00154761													73.6	0.00259878							0.369	-0.385014
								0.0738	-0.001612													73.8	0.00494399							0.37	-0.451427
								0.074	-0.00167617													74	0.00744127							0.371	-0.527135
								0.0742	-0.0016907													74.2	0.00997274							0.372	-0.599717
								0.0744	-0.00170512													74.4	0.0124554							0.373	-0.658466
								0.0746	-0.00171945													74.6	0.0148647							0.374	-0.698824
								0.0748	-0.00173368													74.8	0.0172143							0.375	-0.721934
								0.075	-0.0017478													75	0.0195121							0.376	-0.728476
								0.0752	-0.00181124													75.2	0.0217445							0.377	-0.726118
								0.0754	-0.00187445													75.4	0.0239045							0.378	-0.725965
								0.0756	-0.00188801													75.6	0.0260326							0.379	-0.740579
								0.0758	-0.00190147													75.8	0.028192							0.38	-0.777921
								0.076	-0.00196424													76	0.0303944							0.381	-0.833227
								0.0762	-0.00207619													76.2	0.0326454							0.382	-0.899958
								0.0764	-0.00218777													76.4	0.0349757							0.383	-0.96837
								0.0766	-0.00224958													76.6	0.0374136							0.384	-1.02163
								0.0768	-0.00231116													76.8	0.0400054							0.385	-1.05157
								0.077	-0.0024219													77	0.0428041							0.386	-1.0495
								0.0772	-0.00248286													77.2	0.0457902							0.387	-1.01069
								0.0774	-0.00249416													77.4	0.0489091							0.388	-0.937271
								0.0776	-0.00255475													77.6	0.0521254							0.389	-0.840025
								0.0778	-0.0026645													77.8	0.055401							0.39	-0.73875
								0.078	-0.00277388													78	0.0587006							0.391	-0.65204
								0.0782	-0.00283347													78.2	0.0619137							0.392	-0.58614
								0.0784	-0.00284338													78.4	0.0647829							0.393	-0.543122
								0.0786	-0.00285317													78.6	0.0670305							0.394	-0.519144
								0.0788	-0.00291223													78.8	0.0685676							0.395	-0.505042
								0.079	-0.00297104													79	0.06947							0.396	-0.493885
								0.0792	-0.00298017													79.2	0.069789							0.397	-0.474144
								0.0794	-0.00298917													79.4	0.0695633							0.398	-0.430428
								0.0796	-0.00299803													79.6	0.0688767							0.399	-0.346436
								0.0798	-0.00300676													79.8	0.0677929							0.4	-0.213156
								0.08	-0.00301535													80	0.0663509							0.401	-0.0367959
								0.0802	-0.00297439													80.2	0.0645981							0.402	0.169137
								0.0804	-0.00293342													80.4	0.0626105							0.403	0.385746
								0.0806	-0.00294186													80.6	0.0604693							0.404	0.587982
								0.0808	-0.00299958													80.8	0.0582292							0.405	0.758967
								0.081	-0.00310645													81	0.0559461							0.406	0.883472
								0.0812	-0.00321293													81.2	0.0536822							0.407	0.952212
								0.0814	-0.00326961													81.4	0.0515156							0.408	0.962017
								0.0816	-0.00332603													81.6	0.049518							0.409	0.920546
								0.0818	-0.00343159													81.8	0.0477656							0.41	0.846009
								0.082	-0.00353676													82	0.0463588							0.411	0.758234
								0.0822	-0.00359212													82.2	0.045343							0.412	0.669769
								0.0824	-0.0036472													82.4	0.0446808							0.413	0.59082
								0.0826	-0.003702													82.6	0.0441863							0.414	0.525503
								0.0828	-0.00370712													82.8	0.0435526							0.415	0.473092
								0.083	-0.00371208													83	0.0425799							0.416	0.432846
								0.0832	-0.0037663													83.2	0.0412453							0.417	0.397895
								0.0834	-0.00382025													83.4	0.0396119							0.418	0.356882
								0.0836	-0.0038245													83.6	0.037744							0.419	0.296985
								0.0838	-0.00382859													83.8	0.0356808							0.42	0.211277
								0.084	-0.00383253													84	0.0334852							0.421	0.104549
								0.0842	-0.00383632													84.2	0.0312311							0.422	-0.0153813
								0.0844	-0.00383995													84.4	0.0289715							0.423	-0.13758
								0.0846	-0.00384343													84.6	0.026781							0.424	-0.245478
								0.0848	-0.00389616													84.8	0.0247131							0.425	-0.33025
								0.085	-0.00394862													85	0.0227853							0.426	-0.383364
								0.0852	-0.00400079													85.2	0.0210395							0.427	-0.399469
								0.0854	-0.00405268													85.4	0.019524							0.428	-0.38028
								0.0856	-0.00410429													85.6	0.0182985							0.429	-0.337058
								0.0858	-0.00415561													85.8	0.0174635							0.43	-0.288935
								0.086	-0.00415723													86	0.0170955							0.431	-0.254846
								0.0862	-0.00415869													86.2	0.0171596							0.432	-0.241308
								0.0864	-0.00416													86.4	0.0175498							0.433	-0.249616
								0.0866	-0.00416114													86.6	0.018074							0.434	-0.275977
								0.0868	-0.00416212													86.8	0.0184247							0.435	-0.311516
								0.087	-0.00421235													87	0.0183653							0.436	-0.349156
								0.0872	-0.0042623													87.2	0.0178706							0.437	-0.377549
								0.0874	-0.00426255													87.4	0.0170221							0.438	-0.381017
								0.0876	-0.00426263													87.6	0.0158652							0.439	-0.344488
								0.0878	-0.00426256													87.8	0.0144428							0.44	-0.259003
								0.088	-0.00426232													88	0.0128314							0.441	-0.130641
								0.0882	-0.00426192													88.2	0.0110608							0.442	0.0268734
								0.0884	-0.00426137													88.4	0.00915407							0.443	0.194402
								0.0886	-0.00426065													88.6	0.00721551							0.444	0.346843
								0.0888	-0.00425977													88.8	0.00535208							0.445	0.467847
								0.089	-0.00425874													89	0.00359483							0.446	0.54248
								0.0892	-0.00430695													89.2	0.00196692							0.447	0.561529
								0.0894	-0.00435489													89.4	0.000504901							0.448	0.522826
								0.0896	-0.00440254													89.6	-0.000747646							0.449	0.433908
								0.0898	-0.00449931													89.8	-0.00171483							0.45	0.312901
								0.09	-0.00459567													90	-0.0023534							0.451	0.179751
								0.0902	-0.0046422													90.2	-0.00265036							0.452	0.0468704
								0.0904	-0.00468844													90.4	-0.00256884							0.453	-0.0749384
								0.0906	-0.00473439													90.6	-0.00205523							0.454	-0.182233
								0.0908	-0.00473063													90.8	-0.00105617							0.455	-0.275549
								0.091	-0.0047267													91	0.000419047							0.456	-0.35561
								0.0912	-0.0047226													91.2	0.00230856							0.457	-0.429153
								0.0914	-0.00476775													91.4	0.0045488							0.458	-0.506935
								0.0916	-0.00486201													91.6	0.00706445							0.459	-0.60122
								0.0918	-0.00495585													91.8	0.00978512							0.46	-0.719253
								0.092	-0.00499986													92	0.0126971							0.461	-0.855791
								0.0922	-0.00499416													92.2	0.0157767							0.462	-1.00304
								0.0924	-0.00498828													92.4	0.01896							0.463	-1.14947
								0.0926	-0.00503164													92.6	0.0222398							0.464	-1.2777
								0.0928	-0.00512411													92.8	0.0255985							0.465	-1.37857
								0.093	-0.00521615													93	0.0289575							0.466	-1.44335
								0.0932	-0.00525836													93.2	0.0322339							0.467	-1.46684
								0.0934	-0.00525085													93.4	0.0353358							0.468	-1.45071
								0.0936	-0.00524316													93.6	0.0381893							0.469	-1.40551
								0.0938	-0.00523529													93.8	0.0407115							0.47	-1.35071
								0.094	-0.00522724													94	0.0427333							0.471	-1.30426
								0.0942	-0.00526842													94.2	0.0441368							0.472	-1.27268
								0.0944	-0.00535872													94.4	0.0449391							0.473	-1.2579
								0.0946	-0.00544858													94.6	0.0451789							0.474	-1.2559
								0.0948	-0.0054886													94.8	0.0449038							0.475	-1.25792
								0.095	-0.00542949													95	0.0441853							0.476	-1.25705
								0.0952	-0.00537032													95.2	0.0430598							0.477	-1.24187
								0.0954	-0.00536051													95.4	0.0415775							0.478	-1.19717
								0.0956	-0.00539994													95.6	0.0398222							0.479	-1.10711
								0.0958	-0.00543905													95.8	0.0378204							0.48	-0.964656
								0.096	-0.00542846													96	0.0355815							0.481	-0.776166
								0.0962	-0.00541768													96.2	0.0331411							0.482	-0.555954
								0.0964	-0.00545614													96.4	0.0305376							0.483	-0.32429
								0.0966	-0.00554371													96.6	0.0278228							0.484	-0.106699
								0.0968	-0.00568026													96.8	0.0250499							0.485	0.0798565
								0.097	-0.00581625													97	0.0222576							0.486	0.219417
								0.0972	-0.00590227													97.2	0.0194458							0.487	0.302196
								0.0974	-0.00593843													97.4	0.016609							0.488	0.324473
								0.0976	-0.00597429													97.6	0.013789							0.489	0.294931
								0.0978	-0.00600982													97.8	0.0110243							0.49	0.231361
								0.098	-0.00599563													98	0.00832947							0.491	0.152881
								0.0982	-0.00598124													98.2	0.00575407							0.492	0.0716526
								0.0984	-0.00601608													98.4	0.00337463							0.493	-0.00192858
								0.0986	-0.00610001													98.6	0.00122489							0.494	-0.0640681
								0.0988	-0.00618351													98.8	-0.000618085							0.495	-0.11568
								0.099	-0.00621714													99	-0.00200629							0.496	-0.157035
								0.0992	-0.00625046													99.2	-0.00286154							0.497	-0.194596
								0.0994	-0.00628346													99.4	-0.0032118							0.498	-0.239674
								0.0996	-0.00631613													99.6	-0.00327107							0.499	-0.304469
								0.0998	-0.0063979													99.8	-0.00339853							0.5	-0.395077
								0.1	-0.00647922													100	-0.00380111							0.501	-0.505507
								0.1002	-0.00656009													100.2	-0.00447715							0.502	-0.627378
								0.1004	-0.0065911													100.4	-0.00538802							0.503	-0.749401
								0.1006	-0.00657236													100.6	-0.00649212							0.504	-0.85348
								0.1008	-0.00660284													100.8	-0.00771936							0.505	-0.930729
								0.101	-0.00663299													101	-0.00897875							0.506	-0.971949
								0.1012	-0.00661341													101.2	-0.0101499							0.507	-0.971853
								0.1014	-0.00659362													101.4	-0.0111271							0.508	-0.931977
								0.1016	-0.00662304													101.6	-0.0118237							0.509	-0.863073
								0.1018	-0.00665214													101.8	-0.0121088							0.51	-0.784522
								0.102	-0.0066315													102	-0.011894							0.511	-0.71426
								0.1022	-0.00661066													102.2	-0.0112702							0.512	-0.658171
								0.1024	-0.00663904													102.4	-0.0105091							0.513	-0.618308
								0.1026	-0.0066671													102.6	-0.00991926							0.514	-0.59058
								0.1028	-0.00664542													102.8	-0.00966552							0.515	-0.566369
								0.103	-0.00662354													103	-0.00975915							0.516	-0.53867
								0.1032	-0.00660147													103.2	-0.0101369							0.517	-0.496595
								0.1034	-0.0065792													103.4	-0.0107342							0.518	-0.425176
								0.1036	-0.00655674													103.6	-0.0115117							0.519	-0.309596
								0.1038	-0.00653409													103.8	-0.012396							0.52	-0.142932
								0.104	-0.00656065													104	-0.0132934							0.521	0.0673877
								0.1042	-0.00663632													104.2	-0.0141534							0.522	0.307065
								0.1044	-0.00666213													104.4	-0.0149192							0.523	0.555145
								0.1046	-0.00663822													104.6	-0.0155283							0.524	0.785522
								0.1048	-0.00661411													104.8	-0.0159856							0.525	0.980389
								0.105	-0.00663922													105	-0.0162859							0.526	1.12406
								0.1052	-0.00666402													105.2	-0.0163677							0.527	1.20611
								0.1054	-0.0066391													105.4	-0.0162062							0.528	1.22322
								0.1056	-0.0066634													105.6	-0.0158412							0.529	1.18308
								0.1058	-0.00673679													105.8	-0.0152946							0.53	1.10383
								0.106	-0.00680975													106	-0.0145304							0.531	1.00444
								0.1062	-0.00683285													106.2	-0.0135467							0.532	0.897471
								0.1064	-0.00685564													106.4	-0.0123584							0.533	0.793519
								0.1066	-0.00692752													106.6	-0.0109122							0.534	0.696911
								0.1068	-0.00694955													106.8	-0.00920649							0.535	0.607188
								0.107	-0.00692185													107	-0.00729752							0.536	0.524731
								0.1072	-0.00694336													107.2	-0.0051705							0.537	0.443113
								0.1074	-0.00701398													107.4	-0.00281246							0.538	0.352101
								0.1076	-0.00703473													107.6	-0.000274302							0.539	0.240066
								0.1078	-0.00700576													107.8	0.00240158							0.54	0.100941
								0.108	-0.00702601													108	0.00517045							0.541	-0.0588439
								0.1082	-0.00709535													108.2	0.00801665							0.542	-0.230445
								0.1084	-0.00711484													108.4	0.0110292							0.543	-0.401631
								0.1086	-0.00708459													108.6	0.0142793							0.544	-0.554404
								0.1088	-0.00710357													108.8	0.0177336							0.545	-0.679282
								0.109	-0.00717164													109	0.0213087							0.546	-0.766894
								0.1092	-0.00723927													109.2	0.0248911							0.547	-0.811892
								0.1094	-0.00725705													109.4	0.0283862							0.548	-0.815769
								0.1096	-0.00722509													109.6	0.0316914							0.549	-0.788997
								0.1098	-0.00719294													109.8	0.0346505							0.55	-0.75116
								0.11	-0.00721001													110	0.0371463							0.551	-0.720356
								0.1102	-0.00727618													110.2	0.0391236							0.552	-0.702612
								0.1104	-0.0073419													110.4	0.0405748							0.553	-0.699618
								0.1106	-0.00740718													110.6	0.0415306							0.554	-0.707233
								0.1108	-0.00742261													110.8	0.0420263							0.555	-0.716529
								0.111	-0.0073883													111	0.0420852							0.556	-0.720603
								0.1112	-0.00740321													111.2	0.0417512							0.557	-0.708606
								0.1114	-0.00741781													111.4	0.0410813							0.558	-0.6655
								0.1116	-0.00738267													111.6	0.0401139							0.559	-0.576456
								0.1118	-0.00734735													111.8	0.0388851							0.56	-0.434605
								0.112	-0.00736124													112	0.0374292							0.561	-0.248064
								0.1122	-0.00742424													112.2	0.035794							0.562	-0.0316492
								0.1124	-0.0074868													112.4	0.0340346							0.563	0.193447
								0.1126	-0.0074995													112.6	0.0322178							0.564	0.400973
								0.1128	-0.00746248													112.8	0.0304315							0.565	0.573491
								0.113	-0.00747467													113	0.0287564							0.566	0.694961
								0.1132	-0.00748656													113.2	0.0272462							0.567	0.75551
								0.1134	-0.00744872													113.4	0.0259448							0.568	0.752137
								0.1136	-0.00741069													113.6	0.0249023							0.569	0.692517
								0.1138	-0.00742189													113.8	0.024159							0.57	0.594729
								0.114	-0.00748219													114	0.0237772							0.571	0.477396
								0.1142	-0.00754206													114.2	0.0238236							0.572	0.352443
								0.1144	-0.00755208													114.4	0.0242962							0.573	0.230459
								0.1146	-0.00751238													114.6	0.0251298							0.574	0.115169
								0.1148	-0.00747249													114.8	0.0262421							0.575	0.00646976
								0.115	-0.00743242													115	0.0275306							0.576	-0.0960269
								0.1152	-0.00744158													115.2	0.028786							0.577	-0.198821
								0.1154	-0.00749985													115.4	0.0297373							0.578	-0.311458
								0.1156	-0.00755769													115.6	0.030239							0.579	-0.445238
								0.1158	-0.00761509													115.8	0.0302984							0.58	-0.6049
								0.116	-0.00767207													116	0.029975							0.581	-0.783575
								0.1162	-0.00772861													116.2	0.0293253							0.582	-0.972835
								0.1164	-0.00778472													116.4	0.0283867							0.583	-1.1596
								0.1166	-0.00784039													116.6	0.0271998							0.584	-1.32562
								0.1168	-0.00789562													116.8	0.0258392							0.585	-1.4612
								0.117	-0.00795042													117	0.0243743							0.586	-1.55681
								0.1172	-0.00800478													117.2	0.0228539							0.587	-1.60708
								0.1174	-0.00800928													117.4	0.0213595							0.588	-1.61317
								0.1176	-0.00796407													117.6	0.0199612							0.589	-1.58658
								0.1178	-0.00791866													117.8	0.0186868							0.59	-1.54638
								0.118	-0.00787307													118	0.0175724							0.591	-1.50973
								0.1182	-0.0078767													118.2	0.0166763							0.592	-1.483
								0.1184	-0.00792944													118.4	0.0161143							0.593	-1.46825
								0.1186	-0.00793234													118.6	0.0159557							0.594	-1.46145
								0.1188	-0.00788551													118.8	0.0160611							0.595	-1.45421
								0.119	-0.00783851													119	0.016135							0.596	-1.44
								0.1192	-0.00784074													119.2	0.0159465							0.597	-1.40835
								0.1194	-0.00784266													119.4	0.015454							0.598	-1.34411
								0.1196	-0.00784429													119.6	0.014698							0.599	-1.23325
								0.1198	-0.00784561													119.8	0.0137113							0.6	-1.06914
								0.12	-0.00784663																					0.601	-0.859781
								0.1202	-0.00784736																					0.602	-0.620145
								0.1204	-0.00784778																					0.603	-0.371318
								0.1206	-0.00784791																					0.604	-0.139242
								0.1208	-0.00784774																					0.605	0.0584887
								0.121	-0.00789668																					0.606	0.205934
								0.1212	-0.00794521																					0.607	0.293489
								0.1214	-0.00794389																					0.608	0.318023
								0.1216	-0.00789287																					0.609	0.287297
								0.1218	-0.00789109																					0.61	0.219618
								0.122	-0.00793843																					0.611	0.133967
								0.1222	-0.00793594																					0.612	0.0419524
								0.1224	-0.00793315																					0.613	-0.0461842
								0.1226	-0.00797948																					0.614	-0.12737
								0.1228	-0.00797598																					0.615	-0.202224
								0.123	-0.00792278																					0.616	-0.271384
								0.1232	-0.00791882																					0.617	-0.341408
								0.1234	-0.00796398																					0.618	-0.422463
								0.1236	-0.00800873																					0.619	-0.526092
								0.1238	-0.00800365																					0.62	-0.657174
								0.124	-0.00799828																					0.621	-0.808761
								0.1242	-0.00804204																					0.622	-0.97218
								0.1244	-0.00808538																					0.623	-1.13396
								0.1246	-0.00807889																					0.624	-1.27525
								0.1248	-0.0080227																					0.625	-1.38634
								0.125	-0.00801576																					0.626	-1.45745
								0.1252	-0.00805795																					0.627	-1.48299
								0.1254	-0.00809973																					0.628	-1.46501
								0.1256	-0.00814109																					0.629	-1.41499
								0.1258	-0.00818204																					0.63	-1.35232
								0.126	-0.00822258																					0.631	-1.29415
								0.1262	-0.0082133																					0.632	-1.24603
								0.1264	-0.00815431																					0.633	-1.21045
								0.1266	-0.00814458																					0.634	-1.18337
								0.1268	-0.00818397																					0.635	-1.15632
								0.127	-0.00822296																					0.636	-1.12325
								0.1272	-0.00826154																					0.637	-1.07291
								0.1274	-0.00825029																					0.638	-0.990933
								0.1276	-0.00823876																					0.639	-0.863239
								0.1278	-0.00822695																					0.64	-0.683836
								0.128	-0.00821486																					0.641	-0.461643
								0.1282	-0.0082519																					0.642	-0.211246
								0.1284	-0.00828853																					0.643	0.0456624
								0.1286	-0.00827534																					0.644	0.283257
								0.1288	-0.00821247																					0.645	0.484321
								0.129	-0.00814944																					0.646	0.633194
								0.1292	-0.00808626																					0.647	0.721072
								0.1294	-0.00802293																					0.648	0.745337
								0.1296	-0.00800887																					0.649	0.714787
								0.1298	-0.00804395																					0.65	0.648026
								0.13	-0.00807865																					0.651	0.563591
								0.1302	-0.00806353																					0.652	0.473623
								0.1304	-0.00809756																					0.653	0.388713
								0.1306	-0.00818061																					0.654	0.312139
								0.1308	-0.00816432																					0.655	0.243582
								0.131	-0.00809835																					0.656	0.182222
								0.1312	-0.00808165																					0.657	0.121419
								0.1314	-0.0081141																					0.658	0.0505624
								0.1316	-0.00814616																					0.659	-0.0421059
								0.1318	-0.00817783																					0.66	-0.161794
								0.132	-0.00820911																					0.661	-0.301889
								0.1322	-0.00824																					0.662	-0.454316
								0.1324	-0.0082705																					0.663	-0.605704
								0.1326	-0.00825121																					0.664	-0.738128
								0.1328	-0.00818223																					0.665	-0.842525
								0.133	-0.00816253																					0.666	-0.909144
								0.1332	-0.00819198																					0.667	-0.933435
								0.1334	-0.00817164																					0.668	-0.917514
								0.1336	-0.00815104																					0.669	-0.872645
								0.1338	-0.00813018																					0.67	-0.818368
								0.134	-0.00810907																					0.671	-0.771873
								0.1342	-0.0080877																					0.672	-0.738985
								0.1344	-0.00801667																					0.673	-0.722369
								0.1346	-0.00794551																					0.674	-0.717785
								0.1348	-0.00787424																					0.675	-0.717113
								0.135	-0.00780284																					0.676	-0.713252
								0.1352	-0.00773132																					0.677	-0.69461
								0.1354	-0.00770911																					0.678	-0.646058
								0.1356	-0.00773607																					0.679	-0.552841
								0.1358	-0.00776267																					0.68	-0.408739
								0.136	-0.00778891																					0.681	-0.222437
								0.1362	-0.00781479																					0.682	-0.00832088
								0.1364	-0.0078403																					0.683	0.212517
								0.1366	-0.00786546																					0.684	0.414651
								0.1368	-0.00793967																					0.685	0.581106
								0.137	-0.00801339																					0.686	0.696539
								0.1372	-0.00803721																					0.687	0.752344
								0.1374	-0.00801126																					0.688	0.746585
								0.1376	-0.00798506																					0.689	0.688727
								0.1378	-0.00800805																					0.69	0.597714
								0.138	-0.00798126																					0.691	0.492906
								0.1382	-0.00795423																					0.692	0.386359
								0.1384	-0.00797639																					0.693	0.288528
								0.1386	-0.00799818																					0.694	0.203082
								0.1388	-0.00801962																					0.695	0.129542
								0.139	-0.00799129																					0.696	0.066699
								0.1392	-0.00796273																					0.697	0.00694842
								0.1394	-0.00793394																					0.698	-0.0608536
								0.1396	-0.00790492																					0.699	-0.148572
								0.1398	-0.00792508																					0.7	-0.262062
								0.14	-0.0079449																					0.701	-0.394518
								0.1402	-0.00791495																					0.702	-0.538045
								0.1404	-0.00788478																					0.703	-0.680869
								0.1406	-0.00785438																					0.704	-0.805575
								0.1408	-0.00782377																					0.705	-0.904408
								0.141	-0.00784234																					0.706	-0.968061
								0.1412	-0.00786058																					0.707	-0.992584
								0.1414	-0.00782906																					0.708	-0.98019
								0.1416	-0.00779732																					0.709	-0.942674
								0.1418	-0.00776536																					0.71	-0.899964
								0.142	-0.00778261																					0.711	-0.869102
								0.1422	-0.00784893																					0.712	-0.854902
								0.1424	-0.00786537																					0.713	-0.859886
								0.1426	-0.00788147																					0.714	-0.878532
								0.1428	-0.00789724																					0.715	-0.902448
								0.143	-0.00791266																					0.716	-0.924027
								0.1432	-0.00797716																					0.717	-0.931205
								0.1434	-0.00809061																					0.718	-0.90836
								0.1436	-0.00810464																					0.719	-0.840445
								0.1438	-0.00801951																					0.72	-0.720735
								0.144	-0.0079837																					0.721	-0.557445
								0.1442	-0.00799709																					0.722	-0.363849
								0.1444	-0.00805956																					0.723	-0.160655
								0.1446	-0.00807215																					0.724	0.0278776
								0.1448	-0.00803499																					0.725	0.185075
								0.145	-0.00799762																					0.726	0.296049
								0.1452	-0.00791063																					0.727	0.35222
								0.1454	-0.00782356																					0.728	0.35161
								0.1456	-0.00773641																					0.729	0.303265
								0.1458	-0.0076986																					0.73	0.226158
								0.146	-0.00771																					0.731	0.139232
								0.1462	-0.00767168																					0.732	0.0543777
								0.1464	-0.00758374																					0.733	-0.0185394
								0.1466	-0.00754516																					0.734	-0.0763683
								0.1468	-0.00750638																					0.735	-0.120673
								0.147	-0.007418																					0.736	-0.152281
								0.1472	-0.00737898																					0.737	-0.17963
								0.1474	-0.00738919																					0.738	-0.214152
								0.1476	-0.00739909																					0.739	-0.268373
								0.1478	-0.00740869																					0.74	-0.348269
								0.148	-0.00741798																					0.741	-0.447566
								0.1482	-0.00742697																					0.742	-0.559585
								0.1484	-0.00738624																					0.743	-0.67215
								0.1486	-0.00729593																					0.744	-0.768315
								0.1488	-0.00720556																					0.745	-0.840409
								0.149	-0.00716456																					0.746	-0.879318
								0.1492	-0.00717281																					0.747	-0.880929
								0.1494	-0.00718076																					0.748	-0.847843
								0.1496	-0.00723783																					0.749	-0.793038
								0.1498	-0.00729449																					0.75	-0.736739
								0.15	-0.00730131																					0.751	-0.695678
								0.1502	-0.00730784																					0.752	-0.675347
								0.1504	-0.00731408																					0.753	-0.677417
								0.1506	-0.00732003																					0.754	-0.69713
								0.1508	-0.00727627																					0.755	-0.724977
								0.151	-0.00723235																					0.756	-0.753378
								0.1512	-0.00728708																					0.757	-0.770172
								0.1514	-0.00734141																					0.758	-0.758912
								0.1516	-0.0073459																					0.759	-0.70395
								0.1518	-0.0073007																					0.76	-0.598212
								0.152	-0.00730475																					0.761	-0.44893
								0.1522	-0.00735792																					0.762	-0.26975
								0.1524	-0.00736126																					0.763	-0.0803738
								0.1526	-0.00736432																					0.764	0.0946911
								0.1528	-0.00736709																					0.765	0.240021
								0.153	-0.00736958																					0.766	0.341149
								0.1532	-0.00737178																					0.767	0.390314
								0.1534	-0.0073737																					0.768	0.385961
								0.1536	-0.00737533																					0.769	0.338004
								0.1538	-0.00737668																					0.77	0.265363
								0.154	-0.00737775																					0.771	0.187178
								0.1542	-0.00732913																					0.772	0.114345
								0.1544	-0.00728034																					0.773	0.0573975
								0.1546	-0.00728082																					0.774	0.0180987
								0.1548	-0.00728102																					0.775	-0.00458288
								0.155	-0.00728095																					0.776	-0.0127499
								0.1552	-0.0072806																					0.777	-0.0150087
								0.1554	-0.00727997																					0.778	-0.0236911
								0.1556	-0.00727907																					0.779	-0.0517627
								0.1558	-0.00722848																					0.78	-0.105754
								0.156	-0.00712834																					0.781	-0.179495
								0.1562	-0.00707759																					0.782	-0.267054
								0.1564	-0.00707611																					0.783	-0.35643
								0.1566	-0.00707437																					0.784	-0.431704
								0.1568	-0.00712178																					0.785	-0.484869
								0.157	-0.00716879																					0.786	-0.508009
								0.1572	-0.00716601																					0.787	-0.497454
								0.1574	-0.00711355																					0.788	-0.456474
								0.1576	-0.00706095																					0.789	-0.397887
								0.1578	-0.00705763																					0.79	-0.341903
								0.158	-0.00705405																					0.791	-0.305864
								0.1582	-0.0070008																					0.792	-0.293996
								0.1584	-0.00694742																					0.793	-0.308007
								0.1586	-0.00694332																					0.794	-0.342922
								0.1588	-0.00688956																					0.795	-0.389476
								0.159	-0.00678626																					0.796	-0.439458
								0.1592	-0.00668296																					0.797	-0.480269
								0.1594	-0.00662908																					0.798	-0.495289
								0.1596	-0.0066245																					0.799	-0.468164
								0.1598	-0.00661967																					0.8	-0.391233
								0.16	-0.00661461																					0.801	-0.272587
								0.1602	-0.0065599																					0.802	-0.124794
								0.1604	-0.00645567																					0.803	0.032161
								0.1606	-0.00640086																					0.804	0.175572
								0.1608	-0.00639536																					0.805	0.290199
								0.161	-0.00638964																					0.806	0.362586
								0.1612	-0.00638369																					0.807	0.386102
								0.1614	-0.00632809																					0.808	0.359103
								0.1616	-0.0062724																					0.809	0.291996
								0.1618	-0.00626603																					0.81	0.204246
								0.162	-0.00625943																					0.811	0.114523
								0.1622	-0.00625261																					0.812	0.0344004
								0.1624	-0.00624557																					0.813	-0.0263936
								0.1626	-0.00623831																					0.814	-0.0661065
								0.1628	-0.00623084																					0.815	-0.0864031
								0.163	-0.00617373																					0.816	-0.0904155
								0.1632	-0.00611654																					0.817	-0.0869902
								0.1634	-0.00605926																					0.818	-0.0891128
								0.1636	-0.00600189																					0.819	-0.110494
								0.1638	-0.00599385																					0.82	-0.158242
								0.164	-0.00603501																					0.821	-0.227151
								0.1642	-0.00607585																					0.822	-0.311141
								0.1644	-0.00606694																					0.823	-0.399075
								0.1646	-0.00600841																					0.824	-0.47552
								0.1648	-0.0059498																					0.825	-0.533095
								0.165	-0.00594052																					0.826	-0.564051
								0.1652	-0.00588163																					0.827	-0.564897
								0.1654	-0.00582267																					0.828	-0.538482
								0.1656	-0.00581304																					0.829	-0.497538
								0.1658	-0.00580322																					0.83	-0.462095
								0.166	-0.00579321																					0.831	-0.449555
								0.1662	-0.005783																					0.832	-0.4637
								0.1664	-0.00577259																					0.833	-0.505686
								0.1666	-0.00571259																					0.834	-0.569479
								0.1668	-0.0056031																					0.835	-0.645566
								0.167	-0.00554309																					0.836	-0.725703
								0.1672	-0.00553243																					0.837	-0.796612
								0.1674	-0.00552159																					0.838	-0.8409
								0.1676	-0.00551057																					0.839	-0.842136
								0.1678	-0.00544996																					0.84	-0.792753
								0.168	-0.00533988																					0.841	-0.700035
								0.1682	-0.00527928																					0.842	-0.576789
								0.1684	-0.00526805																					0.843	-0.442685
								0.1686	-0.00525665																					0.844	-0.320743
								0.1688	-0.00529449																					0.845	-0.225212
								0.169	-0.00533203																					0.846	-0.169992
								0.1692	-0.00531987																					0.847	-0.161908
								0.1694	-0.00530753																					0.848	-0.201613
								0.1696	-0.00534444																					0.849	-0.278117
								0.1698	-0.00538105																					0.85	-0.371962
								0.17	-0.00531855																					0.851	-0.463789
								0.1702	-0.00525599																					0.852	-0.542301
								0.1704	-0.00524281																					0.853	-0.597426
								0.1706	-0.00527888																					0.854	-0.628199
								0.1708	-0.00531465																					0.855	-0.636097
								0.171	-0.00530073																					0.856	-0.624601
								0.1712	-0.00523722																					0.857	-0.603708
								0.1714	-0.00517368																					0.858	-0.586645
								0.1716	-0.00515951																					0.859	-0.587823
								0.1718	-0.00514518																					0.86	-0.614453
								0.172	-0.0051801																					0.861	-0.661783
								0.1722	-0.00516533																					0.862	-0.724521
								0.1724	-0.00510099																					0.863	-0.791444
								0.1726	-0.00508603																					0.864	-0.847574
								0.1728	-0.0050215																					0.865	-0.885682
								0.173	-0.00490753																					0.866	-0.89724
								0.1732	-0.00484308																					0.867	-0.878775
								0.1734	-0.00482801																					0.868	-0.832399
								0.1736	-0.00486221																					0.869	-0.770591
								0.1738	-0.00489614																					0.87	-0.712148
								0.174	-0.00488039																					0.871	-0.672105
								0.1742	-0.00481509																					0.872	-0.653306
								0.1744	-0.00479917																					0.873	-0.655927
								0.1746	-0.00483253																					0.874	-0.672285
								0.1748	-0.00481621																					0.875	-0.691995
								0.175	-0.00475033																					0.876	-0.705846
								0.1752	-0.00468444																					0.877	-0.700065
								0.1754	-0.00466795																					0.878	-0.65739
								0.1756	-0.00465132																					0.879	-0.56166
								0.1758	-0.00458515																					0.88	-0.405959
								0.176	-0.00451897																					0.881	-0.197913
								0.1762	-0.0045022																					0.882	0.0489683
								0.1764	-0.0044853																					0.883	0.314065
								0.1766	-0.00446827																					0.884	0.573982
								0.1768	-0.00450053																					0.885	0.813416
								0.177	-0.00448312																					0.886	1.01866
								0.1772	-0.00436677																					0.887	1.1825
								0.1774	-0.00425054																					0.888	1.30373
								0.1776	-0.00413444																					0.889	1.3929
								0.1778	-0.00406789																					0.89	1.46988
								0.178	-0.00405076																					0.891	1.554
								0.1782	-0.00398412																					0.892	1.6566
								0.1784	-0.00386807																					0.893	1.78753
								0.1786	-0.00375217																					0.894	1.94902
								0.1788	-0.00363642																					0.895	2.13899
								0.179	-0.00357024																					0.896	2.35476
								0.1792	-0.00360291																					0.897	2.58687
								0.1794	-0.00358595																					0.898	2.82208
								0.1796	-0.00351948																					0.899	3.04568
								0.1798	-0.00350246																					0.9	3.25053
								0.18	-0.00348535																					0.901	3.44096
								0.1802	-0.00346815																					0.902	3.62193
								0.1804	-0.00345087																					0.903	3.80381
								0.1806	-0.00343349																					0.904	4.00086
								0.1808	-0.00341603																					0.905	4.2185
								0.181	-0.00339848																					0.906	4.46335
								0.1812	-0.00338085																					0.907	4.7369
								0.1814	-0.00336314																					0.908	5.03496
								0.1816	-0.00334534																					0.909	5.3432
								0.1818	-0.00332746																					0.91	5.64061
								0.182	-0.0033095																					0.911	5.90939
								0.1822	-0.00324205																					0.912	6.1447
								0.1824	-0.00312523																					0.913	6.34486
								0.1826	-0.00300859																					0.914	6.51605
								0.1828	-0.00289213																					0.915	6.66722
								0.183	-0.00277584																					0.916	6.80658
								0.1832	-0.00270916																					0.917	6.94644
								0.1834	-0.00269196																					0.918	7.10319
								0.1836	-0.00267469																					0.919	7.2918
								0.1838	-0.00265737																					0.92	7.5188
								0.184	-0.00263999																					0.921	7.77485
								0.1842	-0.00262256																					0.922	8.04574
								0.1844	-0.00265448																					0.923	8.31048
								0.1846	-0.00268622																					0.924	8.54564
								0.1848	-0.00271777																					0.925	8.73604
								0.185	-0.00274915																					0.926	8.86859
								0.1852	-0.00273093																					0.927	8.93652
								0.1854	-0.00271266																					0.928	8.93994
								0.1856	-0.00269433																					0.929	8.89037
								0.1858	-0.00267594																					0.93	8.80864
								0.186	-0.00265749																					0.931	8.71447
								0.1862	-0.00258958																					0.932	8.62047
								0.1864	-0.00252175																					0.933	8.53684
								0.1866	-0.0025034																					0.934	8.46592
								0.1868	-0.002485																					0.935	8.40679
								0.187	-0.00246655																					0.936	8.35715
								0.1872	-0.00244806																					0.937	8.30826
								0.1874	-0.00242952																					0.938	8.2476
								0.1876	-0.00236152																					0.939	8.16175
								0.1878	-0.00224419																					0.94	8.04441
								0.188	-0.00217648																					0.941	7.9003
								0.1882	-0.00215827																					0.942	7.73513
								0.1884	-0.00214003																					0.943	7.56056
								0.1886	-0.00212175																					0.944	7.39115
								0.1888	-0.00210344																					0.945	7.23353
								0.189	-0.00208509																					0.946	7.09524
								0.1892	-0.00206671																					0.947	6.97904
								0.1894	-0.0020483																					0.948	6.88121
								0.1896	-0.00202986																					0.949	6.78862
								0.1898	-0.00201139																					0.95	6.68133
								0.19	-0.00199288																					0.951	6.54368
								0.1902	-0.00197435																					0.952	6.37198
								0.1904	-0.00195579																					0.953	6.16552
								0.1906	-0.00188779																					0.954	5.93188
								0.1908	-0.00181989																					0.955	5.68147
								0.191	-0.0018015																					0.956	5.42374
								0.1912	-0.00178309																					0.957	5.17372
								0.1914	-0.00171525																					0.958	4.94955
								0.1916	-0.0015981																					0.959	4.76874
								0.1918	-0.00148119																					0.96	4.63888
								0.192	-0.00136451																					0.961	4.55357
								0.1922	-0.00124807																					0.962	4.50129
								0.1924	-0.00118129																					0.963	4.46193
								0.1926	-0.00116405																					0.964	4.41325
								0.1928	-0.0011468																					0.965	4.34121
								0.193	-0.00112956																					0.966	4.23234
								0.1932	-0.00111231																					0.967	4.08038
								0.1934	-0.00104565																					0.968	3.88458
								0.1936	-0.000979127																					0.969	3.6573
								0.1938	-0.00096214																					0.97	3.41801
								0.194	-0.00094516																					0.971	3.18556
								0.1942	-0.000878775																					0.972	2.97169
								0.1944	-0.000812523																					0.973	2.78554
								0.1946	-0.000746406																					0.974	2.62794
								0.1948	-0.000680428																					0.975	2.49737
								0.195	-0.000664001																					0.976	2.39059
								0.1952	-0.00064759																					0.977	2.29814
								0.1954	-0.000581784																					0.978	2.20593
								0.1956	-0.000516121																					0.979	2.10011
								0.1958	-0.000500016																					0.98	1.97386
								0.196	-0.000533343																					0.981	1.83262
								0.1962	-0.000566567																					0.982	1.68183
								0.1964	-0.000550274																					0.983	1.53423
								0.1966	-0.000534001																					0.984	1.40422
								0.1968	-0.000517749																					0.985	1.2984
								0.197	-0.000452106																					0.986	1.22438
								0.1972	-0.000386611																					0.987	1.18461
								0.1974	-0.000321266																					0.988	1.17578
								0.1976	-0.000256072																					0.989	1.18447
								0.1978	-0.000191033																					0.99	1.19015
								0.198	-0.000126149																					0.991	1.17726
								0.1982	-0.000110836																					0.992	1.1416
								0.1984	-4.61444e-05																					0.993	1.08212
								0.1986	6.7798e-05																					0.994	1.00504
								0.1988	0.00013204																					0.995	0.919818
								0.199	0.000196116																					0.996	0.834995
								0.1992	0.000260023																					0.997	0.763324
								0.1994	0.000274349																					0.998	0.721384
								0.1996	0.000288628																					0.999	0.724444
								0.1998	0.000352272																					1	0.778436
								0.2	0.000366331																					1.001	0.874294
								0.2002	0.000281517																					1.002	0.998753
								0.2004	0.000246318																					1.003	1.13116
								0.2006	0.000260609																					1.004	1.24812
								0.2008	0.000274855																					1.005	1.33494
								0.201	0.000289054																					1.006	1.37801
								0.2012	0.000303207																					1.007	1.37085
								0.2014	0.000317313																					1.008	1.31254
								0.2016	0.000331371																					1.009	1.21431
								0.2018	0.00029597																					1.01	1.09622
								0.202	0.000260646																					1.011	0.976814
								0.2022	0.000274813																					1.012	0.867079
								0.2024	0.000288934																					1.013	0.7767
								0.2026	0.000253597																					1.014	0.707096
								0.2028	0.000218339																					1.015	0.657082
								0.203	0.000281985																					1.016	0.623647
								0.2032	0.000394872																					1.017	0.598303
								0.2034	0.000458049																					1.018	0.568726
								0.2036	0.000471639																					1.019	0.52145
								0.2038	0.000485176																					1.02	0.451241
								0.204	0.000498661																					1.021	0.364346
								0.2042	0.000512093																					1.022	0.2671
								0.2044	0.000525473																					1.023	0.172231
								0.2046	0.000538798																					1.024	0.095093
								0.2048	0.00055207																					1.025	0.0427048
								0.205	0.000565288																					1.026	0.0228034
								0.2052	0.000578451																					1.027	0.0381298
								0.2054	0.000591559																					1.028	0.085059
								0.2056	0.000604612																					1.029	0.150033
								0.2058	0.000617609																					1.03	0.212859
								0.206	0.000581139																					1.031	0.257386
								0.2062	0.000544738																					1.032	0.279658
								0.2064	0.000557819																					1.033	0.27738
								0.2066	0.000570847																					1.034	0.257006
								0.2068	0.00058382																					1.035	0.227588
								0.207	0.000596739																					1.036	0.197135
								0.2072	0.000560191																					1.037	0.179033
								0.2074	0.000474301																					1.038	0.188734
								0.2076	0.000438021																					1.039	0.241075
								0.2078	0.000500639																					1.04	0.341277
								0.208	0.000513669																					1.041	0.479929
								0.2082	0.000477235																					1.042	0.643438
								0.2084	0.000490287																					1.043	0.809951
								0.2086	0.000552699																					1.044	0.956128
								0.2088	0.000614933																					1.045	1.06654
								0.209	0.000627576																					1.046	1.12698
								0.2092	0.000640163																					1.047	1.13124
								0.2094	0.000652695																					1.048	1.07885
								0.2096	0.000615759																					1.049	0.981878
								0.2098	0.000578892																					1.05	0.860404
								0.21	0.000591507																					1.051	0.733779
								0.2102	0.000604069																					1.052	0.61392
								0.2104	0.000616576																					1.053	0.510892
								0.2106	0.000629028																					1.054	0.426764
								0.2108	0.000641426																					1.055	0.360573
								0.211	0.000653767																					1.056	0.310152
								0.2112	0.000616642																					1.057	0.266271
								0.2114	0.000579586																					1.058	0.216975
								0.2116	0.000542601																					1.059	0.149665
								0.2118	0.000505689																					1.06	0.0593901
								0.212	0.000567674																					1.061	-0.0472895
								0.2122	0.000629481																					1.062	-0.163867
								0.2124	0.00069111																					1.063	-0.277211
								0.2126	0.00080197																					1.064	-0.371839
								0.2128	0.000863109																					1.065	-0.440774
								0.213	0.00087465																					1.066	-0.475402
								0.2132	0.000836717																					1.067	-0.473331
								0.2134	0.000798848																					1.068	-0.438819
								0.2136	0.000810456																					1.069	-0.385594
								0.2138	0.000871415																					1.07	-0.33456
								0.214	0.000932189																					1.071	-0.301566
								0.2142	0.000992775																					1.072	-0.290775
								0.2144	0.00105317																					1.073	-0.303167
								0.2146	0.00106396																					1.074	-0.33254
								0.2148	0.00107469																					1.075	-0.370114
								0.215	0.00108535																					1.076	-0.408087
								0.2152	0.00109594																					1.077	-0.433632
								0.2154	0.00115587																					1.078	-0.430436
								0.2156	0.00121561																					1.079	-0.383978
								0.2158	0.00122574																					1.08	-0.289113
								0.216	0.00118639																					1.081	-0.155369
								0.2162	0.00114709																					1.082	0.00285874
								0.2164	0.00110785																					1.083	0.163951
								0.2166	0.00106866																					1.084	0.305092
								0.2168	0.00107895																					1.085	0.41106
								0.217	0.00108916																					1.086	0.468157
								0.2172	0.00109931																					1.087	0.469138
								0.2174	0.0011094																					1.088	0.414363
								0.2176	0.00111941																					1.089	0.315384
								0.2178	0.00112936																					1.09	0.192358
								0.218	0.00113924																					1.091	0.063853
								0.2182	0.00114905																					1.092	-0.0585913
								0.2184	0.0011588																					1.093	-0.165036
								0.2186	0.00116847																					1.094	-0.253438
								0.2188	0.00117808																					1.095	-0.324195
								0.219	0.00118762																					1.096	-0.379241
								0.2192	0.00119709																					1.097	-0.427484
								0.2194	0.00115708																					1.098	-0.481059
								0.2196	0.00111712																					1.099	-0.552262
								0.2198	0.00112664																					1.1	-0.645387
								0.22	0.00108668																					1.101	-0.753388
								0.2202	0.00104677																					1.102	-0.870285
								0.2204	0.00105634																					1.103	-0.983001
								0.2206	0.00106584																					1.104	-1.07639
								0.2208	0.00102587																					1.105	-1.14327
								0.221	0.000985963																					1.106	-1.17534
								0.2212	0.000995528																					1.107	-1.16935
								0.2214	0.00105444																					1.108	-1.12924
								0.2216	0.00106376																					1.109	-1.06929
								0.2218	0.0010236																					1.11	-1.01045
								0.222	0.00103291																					1.111	-0.968039
								0.2222	0.00104216																					1.112	-0.945585
								0.2224	0.00100194																					1.113	-0.944284
								0.2226	0.000961779																					1.114	-0.957801
								0.2228	0.000971095																					1.115	-0.977494
								0.223	0.000980351																					1.116	-0.995371
								0.2232	0.000989546																					1.117	-0.998654
								0.2234	0.000998681																					1.118	-0.970527
								0.2236	0.00100776																					1.119	-0.896372
								0.2238	0.00106618																					1.12	-0.771231
								0.224	0.00112442																					1.121	-0.605205
								0.2242	0.00118247																					1.122	-0.412922
								0.2244	0.00124033																					1.123	-0.216298
								0.2246	0.00124858																					1.124	-0.0386703
								0.2248	0.00125677																					1.125	0.104286
								0.225	0.00121548																					1.126	0.198772
								0.2252	0.00112483																					1.127	0.237611
								0.2254	0.00108378																					1.128	0.220592
								0.2256	0.0010922																					1.129	0.159659
								0.2258	0.00110056																					1.13	0.0749308
								0.226	0.00105945																					1.131	-0.0150441
								0.2262	0.0010184																					1.132	-0.0993511
								0.2264	0.000977413																					1.133	-0.167666
								0.2266	0.000936493																					1.134	-0.219354
								0.2268	0.000945052																					1.135	-0.255333
								0.227	0.000953553																					1.136	-0.277983
								0.2272	0.000961998																					1.137	-0.295807
								0.2274	0.000970384																					1.138	-0.321441
								0.2276	0.000978713																					1.139	-0.367417
								0.2278	0.000937572																					1.14	-0.437697
								0.228	0.000847088																					1.141	-0.525207
								0.2282	0.00080621																					1.142	-0.623565
								0.2284	0.000765404																					1.143	-0.718227
								0.2286	0.000724671																					1.144	-0.793872
								0.2288	0.000684014																					1.145	-0.843463
								0.229	0.00059402																					1.146	-0.859202
								0.2292	0.000553642																					1.147	-0.83832
								0.2294	0.000562756																					1.148	-0.784413
								0.2296	0.000571826																					1.149	-0.711799
								0.2298	0.000580852																					1.15	-0.641127
								0.23	0.000540421																					1.151	-0.587822
								0.2302	0.000450659																					1.152	-0.555309
								0.2304	0.000361106																					1.153	-0.544352
								0.2306	0.000321175																					1.154	-0.54788
								0.2308	0.000281333																					1.155	-0.556838
								0.231	0.000192168																					1.156	-0.562948
								0.2312	0.00010322																					1.157	-0.553347
								0.2314	6.39026e-05																					1.158	-0.51189
								0.2316	7.40935e-05																					1.159	-0.423794
								0.2318	8.42561e-05																					1.16	-0.284365
								0.232	9.439e-05																					1.161	-0.10412
								0.2322	0.000104495																					1.162	0.102177
								0.2324	0.00011457																					1.163	0.311818
								0.2326	0.000124616																					1.164	0.501545
								0.2328	0.000134632																					1.165	0.655884
								0.233	0.000144618																					1.166	0.76091
								0.2332	0.000154573																					1.167	0.809816
								0.2334	0.000164498																					1.168	0.801851
								0.2336	0.000174391																					1.169	0.748693
								0.2338	0.000184253																					1.17	0.669825
								0.234	0.000194083																					1.171	0.583344
								0.2342	0.000203881																					1.172	0.500544
								0.2344	0.000213646																					1.173	0.430572
								0.2346	0.00022338																					1.174	0.374297
								0.2348	0.00023308																					1.175	0.330579
								0.235	0.000242747																					1.176	0.296893
								0.2352	0.000202969																					1.177	0.264874
								0.2354	0.000163283																					1.178	0.222259
								0.2356	0.00012369																					1.179	0.157003
								0.2358	8.41921e-05																					1.18	0.0650303
								0.236	9.42019e-05																					1.181	-0.0469358
								0.2362	0.000104183																					1.182	-0.171639
								0.2364	6.47235e-05																					1.183	-0.295201
								0.2366	2.53604e-05																					1.184	-0.401818
								0.2368	3.55071e-05																					1.185	-0.4837
								0.237	4.56269e-05																					1.186	-0.53262
								0.2372	5.57196e-05																					1.187	-0.545876
								0.2374	6.57848e-05																					1.188	-0.526728
								0.2376	7.58223e-05																					1.189	-0.48903
								0.2378	8.58317e-05																					1.19	-0.452765
								0.238	9.58128e-05																					1.191	-0.43252
								0.2382	0.000155177																					1.192	-0.43102
								0.2384	0.000164974																					1.193	-0.449423
								0.2386	7.59175e-05																					1.194	-0.480799
								0.2388	3.6493e-05																					1.195	-0.515766
								0.239	4.65779e-05																					1.196	-0.545558
								0.2392	7.22385e-06																					1.197	-0.557006
								0.2394	-3.20317e-05																					1.198	-0.533263
								0.2396	-2.17756e-05																					1.199	-0.459971
								0.2398	-1.15444e-05																					1.2	-0.333006
								0.24	-1.33849e-06																					1.201	-0.162895
								0.2402	8.84186e-06																					1.202	0.0359491
								0.2404	-3.04155e-05																					1.203	0.240311
								0.2406	-6.95732e-05																					1.204	0.426487
								0.2408	-5.92181e-05																					1.205	0.578616
								0.241	-4.88868e-05																					1.206	0.682212
								0.2412	1.08323e-05																					1.207	0.729537
								0.2414	7.0401e-05																					1.208	0.720173
								0.2416	8.04058e-05																					1.209	0.665787
								0.2418	9.03824e-05																					1.21	0.586028
								0.242	5.09187e-05																					1.211	0.498392
								0.2422	1.15521e-05																					1.212	0.413628
								0.2424	-2.77161e-05																					1.213	0.341048
								0.2426	-6.68847e-05																					1.214	0.280825
								0.2428	-0.000105952																					1.215	0.232152
								0.243	-0.000144918																					1.216	0.192143
								0.2432	-0.00018378																					1.217	0.151746
								0.2434	-0.000222538																					1.218	0.0987592
								0.2436	-0.00026119																					1.219	0.0209351
								0.2438	-0.000299736																					1.22	-0.0849041
								0.244	-0.000288761																					1.221	-0.210981
								0.2442	-0.000228391																					1.222	-0.350463
								0.2444	-0.000168164																					1.223	-0.487976
								0.2446	-0.000157494																					1.224	-0.608116
								0.2448	-0.000196256																					1.225	-0.702682
								0.245	-0.000234914																					1.226	-0.762619
								0.2452	-0.000273465																					1.227	-0.785422
								0.2454	-0.00031191																					1.228	-0.774522
								0.2456	-0.000350246																					1.229	-0.743817
								0.2458	-0.000339061																					1.23	-0.713197
								0.246	-0.000278479																					1.231	-0.696359
								0.2462	-0.000267451																					1.232	-0.69633
								0.2464	-0.00025644																					1.233	-0.713443
								0.2466	-0.000245447																					1.234	-0.740192
								0.2468	-0.000283884																					1.235	-0.767583
								0.247	-0.000371626																					1.236	-0.786443
								0.2472	-0.000409722																					1.237	-0.783354
								0.2474	-0.000348883																					1.238	-0.74213
								0.2476	-0.000288183																					1.239	-0.648176
								0.2478	-0.000277037																					1.24	-0.497905
								0.248	-0.00031532																					1.241	-0.302143
								0.2482	-0.000353495																					1.242	-0.0757844
								0.2484	-0.000391561																					1.243	0.157413
								0.2486	-0.000429517																					1.244	0.373504
								0.2488	-0.000417949																					1.245	0.556085
								0.249	-0.000406394																					1.246	0.690311
								0.2492	-0.000394853																					1.247	0.768432
								0.2494	-0.000383326																					1.248	0.789167
								0.2496	-0.000371813																					1.249	0.763855
								0.2498	-0.000360316																					1.25	0.71193
								0.25	-0.000398245																					1.251	0.650257
								0.2502	-0.000436064																					1.252	0.589249
								0.2504	-0.000424359																					1.253	0.538233
								0.2506	-0.000412669																					1.254	0.497254
								0.2508	-0.000400991																					1.255	0.465729
								0.251	-0.000339916																					1.256	0.441162
								0.2512	-0.000328394																					1.257	0.414628
								0.2514	-0.000366299																					1.258	0.373995
								0.2516	-0.000354684																					1.259	0.30717
								0.2518	-0.000343085																					1.26	0.21125
								0.252	-0.000380913																					1.261	0.0941642
								0.2522	-0.000418632																					1.262	-0.0364758
								0.2524	-0.000406829																					1.263	-0.165063
								0.2526	-0.00039504																					1.264	-0.275792
								0.2528	-0.000432678																					1.265	-0.360965
								0.253	-0.000470204																					1.266	-0.411553
								0.2532	-0.000458207																					1.267	-0.424355
								0.2534	-0.000446222																					1.268	-0.402806
								0.2536	-0.000483663																					1.269	-0.361037
								0.2538	-0.000520991																					1.27	-0.318895
								0.254	-0.000558206																					1.271	-0.290887
								0.2542	-0.000595307																					1.272	-0.279704
								0.2544	-0.000632291																					1.273	-0.28636
								0.2546	-0.000669159																					1.274	-0.302837
								0.2548	-0.000705909																					1.275	-0.320195
								0.255	-0.00074254																					1.276	-0.329928
								0.2552	-0.000779051																					1.277	-0.318687
								0.2554	-0.000815441																					1.278	-0.270122
								0.2556	-0.000802297																					1.279	-0.170303
								0.2558	-0.000739744																					1.28	-0.0157823
								0.256	-0.000677319																					1.281	0.182324
								0.2562	-0.000664438																					1.282	0.408808
								0.2564	-0.000651564																					1.283	0.639678
								0.2566	-0.000638697																					1.284	0.851211
								0.2568	-0.000625838																					1.285	1.02708
								0.257	-0.000612988																					1.286	1.15258
								0.2572	-0.000600148																					1.287	1.22067
								0.2574	-0.000587316																					1.288	1.23068
								0.2576	-0.000623907																					1.289	1.19411
								0.2578	-0.000709794																					1.29	1.13018
								0.258	-0.000746026																					1.291	1.05584
								0.2582	-0.000732728																					1.292	0.980934
								0.2584	-0.000719435																					1.293	0.914346
								0.2586	-0.000706148																					1.294	0.856783
								0.2588	-0.000692868																					1.295	0.807508
								0.259	-0.000679595																					1.296	0.763503
								0.2592	-0.000765153																					1.297	0.716386
								0.2594	-0.00089988																					1.298	0.654636
								0.2596	-0.000984822																					1.299	0.566846
								0.2598	-0.00106951																					1.3	0.450598
								0.26	-0.00115395																					1.301	0.31452
								0.2602	-0.00118872																					1.302	0.166309
								0.2604	-0.00117395																					1.303	0.0216593
								0.2606	-0.00110976																					1.304	-0.103841
								0.2608	-0.00104569																					1.305	-0.202376
								0.261	-0.00103115																					1.306	-0.265499
								0.2612	-0.0010166																					1.307	-0.290275
								0.2614	-0.00100206																					1.308	-0.280373
								0.2616	-0.000987514																					1.309	-0.250034
								0.2618	-0.000972967																					1.31	-0.21933
								0.262	-0.000958421																					1.311	-0.202152
								0.2622	-0.000943874																					1.312	-0.201885
								0.2624	-0.00097874																					1.313	-0.219762
								0.2626	-0.00106289																					1.314	-0.247905
								0.2628	-0.00109738																					1.315	-0.277587
								0.263	-0.00108233																					1.316	-0.300659
								0.2632	-0.00106728																					1.317	-0.304217
								0.2634	-0.00105222																					1.318	-0.271938
								0.2636	-0.00103717																					1.319	-0.189763
								0.2638	-0.00102211																					1.32	-0.0546633
								0.264	-0.00105646																					1.321	0.122178
								0.2642	-0.0011401																					1.322	0.326039
								0.2644	-0.00122348																					1.323	0.53245
								0.2646	-0.0012572																					1.324	0.718227
								0.2648	-0.00124137																					1.325	0.867301
								0.265	-0.00127495																					1.326	0.965131
								0.2652	-0.0013578																					1.327	1.00465
								0.2654	-0.00139099																					1.328	0.985714
								0.2656	-0.00142404																					1.329	0.920487
								0.2658	-0.00145695																					1.33	0.828556
								0.266	-0.00144031																					1.331	0.727211
								0.2662	-0.00137425																					1.332	0.627453
								0.2664	-0.0013083																					1.333	0.538506
								0.2666	-0.00129188																					1.334	0.461119
								0.2668	-0.00127546																					1.335	0.395046
								0.267	-0.00125902																					1.336	0.337288
								0.2672	-0.00129199																					1.337	0.278244
								0.2674	-0.00132483																					1.338	0.206231
								0.2676	-0.00135754																					1.339	0.109906
								0.2678	-0.00139011																					1.34	-0.0131972
								0.268	-0.00137314																					1.341	-0.154559
								0.2682	-0.00135615																					1.342	-0.306284
								0.2684	-0.00138857																					1.343	-0.452412
								0.2686	-0.00142086																					1.344	-0.577847
								0.2688	-0.00135419																					1.345	-0.674644
								0.269	-0.00128763																					1.346	-0.733648
								0.2692	-0.00127061																					1.347	-0.75262
								0.2694	-0.00125358																					1.348	-0.73602
								0.2696	-0.00123654																					1.349	-0.698275
								0.2698	-0.0012195																					1.35	-0.660208
								0.27	-0.00120246																					1.351	-0.635893
								0.2702	-0.00118541																					1.352	-0.628644
								0.2704	-0.00121778																					1.353	-0.639774
								0.2706	-0.00125001																					1.354	-0.661645
								0.2708	-0.00123271																					1.355	-0.68606
								0.271	-0.0012154																					1.356	-0.704621
								0.2712	-0.0012475																					1.357	-0.70432
								0.2714	-0.00127948																					1.358	-0.669322
								0.2716	-0.00126191																					1.359	-0.585633
								0.2718	-0.00124434																					1.36	-0.451308
								0.272	-0.00122677																					1.361	-0.278012
								0.2722	-0.0012092																					1.362	-0.0807565
								0.2724	-0.00124103																					1.363	0.116803
								0.2726	-0.00127274																					1.364	0.291941
								0.2728	-0.00130432																					1.365	0.429217
								0.273	-0.00133577																					1.366	0.515137
								0.2732	-0.00131768																					1.367	0.543109
								0.2734	-0.00129959																					1.368	0.51308
								0.2736	-0.00128149																					1.369	0.43809
								0.2738	-0.00126339																					1.37	0.338598
								0.274	-0.00124529																					1.371	0.232177
								0.2742	-0.00122718																					1.372	0.129605
								0.2744	-0.00120908																					1.373	0.0408342
								0.2746	-0.00119097																					1.374	-0.0338614
								0.2748	-0.00117287																					1.375	-0.0946196
								0.275	-0.00115476																					1.376	-0.144133
								0.2752	-0.00118607																					1.377	-0.190833
								0.2754	-0.00121726																					1.378	-0.246653
								0.2756	-0.00119891																					1.379	-0.323545
								0.2758	-0.00118056																					1.38	-0.423225
								0.276	-0.00121162																					1.381	-0.537818
								0.2762	-0.00124256																					1.382	-0.66063
								0.2764	-0.00122396																					1.383	-0.775672
								0.2766	-0.00120536																					1.384	-0.86815
								0.2768	-0.00118677																					1.385	-0.930662
								0.277	-0.00116817																					1.386	-0.955247
								0.2772	-0.00114958																					1.387	-0.939729
								0.2774	-0.00108158																					1.388	-0.888801
								0.2776	-0.00101371																					1.389	-0.817889
								0.2778	-0.000995385																					1.39	-0.74794
								0.278	-0.000977067																					1.391	-0.693199
								0.2782	-0.000909346																					1.392	-0.657733
								0.2784	-0.00084176																					1.393	-0.643145
								0.2786	-0.000823724																					1.394	-0.641892
								0.2788	-0.000805702																					1.395	-0.645608
								0.279	-0.000787695																					1.396	-0.646221
								0.2792	-0.000819115																					1.397	-0.630362
								0.2794	-0.000850425																					1.398	-0.581975
								0.2796	-0.000832213																					1.399	-0.487629
								0.2798	-0.000814015																					1.4	-0.344478
								0.28	-0.000795831																					1.401	-0.164199
								0.2802	-0.000777663																					1.402	0.0379808
								0.2804	-0.000759512																					1.403	0.238112
								0.2806	-0.000741377																					1.404	0.413429
								0.2808	-0.000772671																					1.405	0.548894
								0.281	-0.000803858																					1.406	0.631241
								0.2812	-0.000785524																					1.407	0.654309
								0.2814	-0.000767207																					1.408	0.619293
								0.2816	-0.000748906																					1.409	0.539291
								0.2818	-0.000681211																					1.41	0.435582
								0.282	-0.00061366																					1.411	0.326149
								0.2822	-0.000595668																					1.412	0.222306
								0.2824	-0.000577698																					1.413	0.133741
								0.2826	-0.000559751																					1.414	0.0609649
								0.2828	-0.000541828																					1.415	0.00362848
								0.283	-0.00052393																					1.416	-0.0410799
								0.2832	-0.000506056																					1.417	-0.0818253
								0.2834	-0.000438797																					1.418	-0.130278
								0.2836	-0.00037169																					1.419	-0.197957
								0.2838	-0.000354149																					1.42	-0.287134
								0.284	-0.000336638																					1.421	-0.38919
								0.2842	-0.000319159																					1.422	-0.496856
								0.2844	-0.000351123																					1.423	-0.594959
								0.2846	-0.000382994																					1.424	-0.669214
								0.2848	-0.000365359																					1.425	-0.712273
								0.285	-0.000347754																					1.426	-0.716537
								0.2852	-0.000280768																					1.427	-0.680737
								0.2854	-0.00021394																					1.428	-0.610273
								0.2856	-0.000196683																					1.429	-0.520478
								0.2858	-0.000179462																					1.43	-0.433405
								0.286	-0.000112866																					1.431	-0.363397
								0.2862	-4.64326e-05																					1.432	-0.313631
								0.2864	-2.95761e-05																					1.433	-0.286009
								0.2866	-1.27607e-05																					1.434	-0.274037
								0.2868	4.01299e-06																					1.435	-0.269697
								0.287	2.07444e-05																					1.436	-0.264595
								0.2872	-1.19788e-05																					1.437	-0.245345
								0.2874	-4.46195e-05																					1.438	-0.195753
								0.2876	-2.77646e-05																					1.439	-0.101942
								0.2878	3.84608e-05																					1.44	0.0386034
								0.288	0.000104519																					1.441	0.214137
								0.2882	0.000120995																					1.442	0.410301
								0.2884	8.8013e-05																					1.443	0.604094
								0.2886	0.000104523																					1.444	0.773461
								0.2888	0.000170399																					1.445	0.902659
								0.289	0.000186691																					1.446	0.978735
								0.2892	0.000202936																					1.447	0.995213
								0.2894	0.000219132																					1.448	0.952895
								0.2896	0.000235279																					1.449	0.865461
								0.2898	0.000251376																					1.45	0.753635
								0.29	0.000316836																					1.451	0.635381
								0.2902	0.000431531																					1.452	0.521751
								0.2904	0.00049651																					1.453	0.422282
								0.2906	0.000511895																					1.454	0.338213
								0.2908	0.000576634																					1.455	0.269348
								0.291	0.000690601																					1.456	0.212899
								0.2912	0.000754843																					1.457	0.16037
								0.2914	0.000818896																					1.458	0.0994765
								0.2916	0.000932169																					1.459	0.0190761
								0.2918	0.00099571																					1.46	-0.0830386
								0.292	0.00100964																					1.461	-0.198425
								0.2922	0.0010235																					1.462	-0.319789
								0.2924	0.0010867																					1.463	-0.431521
								0.2926	0.0011497																					1.464	-0.519753
								0.2928	0.00111367																					1.465	-0.57673
								0.293	0.00107769																					1.466	-0.594921
								0.2932	0.00109117																					1.467	-0.572781
								0.2934	0.00115399																					1.468	-0.515824
								0.2936	0.00126602																					1.469	-0.440075
								0.2938	0.00132831																					1.47	-0.366915
								0.294	0.00134098																					1.471	-0.31106
								0.2942	0.00135356																					1.472	-0.276302
								0.2944	0.00136607																					1.473	-0.26382
								0.2946	0.00137849																					1.474	-0.266323
								0.2948	0.00139083																					1.475	-0.275842
								0.295	0.00140308																					1.476	-0.284007
								0.2952	0.00141525																					1.477	-0.277541
								0.2954	0.00147675																					1.478	-0.24031
								0.2956	0.00153804																					1.479	-0.158901
								0.2958	0.0015497																					1.48	-0.030633
								0.296	0.00151187																					1.481	0.132984
								0.2962	0.00147407																					1.482	0.317054
								0.2964	0.00153513																					1.483	0.497667
								0.2966	0.0016454																					1.484	0.653185
								0.2968	0.00175533																					1.485	0.768582
								0.297	0.00186491																					1.486	0.831121
								0.2972	0.00192473																					1.487	0.835138
								0.2974	0.00198434																					1.488	0.781663
								0.2976	0.00204372																					1.489	0.684373
								0.2978	0.00210287																					1.49	0.564391
								0.298	0.00216179																					1.491	0.439068
								0.2982	0.00217108																					1.492	0.3197
								0.2984	0.00218025																					1.493	0.215307
								0.2986	0.00213991																					1.494	0.126079
								0.2988	0.00209959																					1.495	0.0523276
								0.299	0.0021087																					1.496	-0.00893628
								0.2992	0.00211772																					1.497	-0.0660015
								0.2994	0.00212662																					1.498	-0.130692
								0.2996	0.00213543																					1.499	-0.214467
								0.2998	0.00219354																					1.5	-0.318855
								0.3	0.00230084																					1.501	-0.436414
								0.3002	0.00240778																					1.502	-0.55908
								0.3004	0.00246495																					1.503	-0.670476
								0.3006	0.00257129																					1.504	-0.756983
								0.3008	0.00272668																					1.505	-0.811213
								0.301	0.00283217																					1.506	-0.825695
								0.3012	0.00293729																					1.507	-0.799005
								0.3014	0.00304203																					1.508	-0.736436
								0.3016	0.00314639																					1.509	-0.653817
								0.3018	0.00320096																					1.51	-0.571633
								0.302	0.00320585																					1.511	-0.504559
								0.3022	0.00321062																					1.512	-0.456277
								0.3024	0.00316584																					1.513	-0.428021
								0.3026	0.00312105																					1.514	-0.412557
								0.3028	0.00317508																					1.515	-0.402395
								0.303	0.00327827																					1.516	-0.38892
								0.3032	0.00333166																					1.517	-0.359149
								0.3034	0.00333538																					1.518	-0.297205
								0.3036	0.00333896																					1.519	-0.189678
								0.3038	0.00339182																					1.52	-0.0346105
								0.304	0.00344442																					1.521	0.156423
								0.3042	0.00349676																					1.522	0.367961
								0.3044	0.00354883																					1.523	0.576187
								0.3046	0.00355123																					1.524	0.75967
								0.3048	0.00350407																					1.525	0.902738
								0.305	0.0034569																					1.526	0.992954
								0.3052	0.00345913																					1.527	1.02428
								0.3054	0.00351063																					1.528	0.998036
								0.3056	0.00356188																					1.529	0.928014
								0.3058	0.00356344																					1.53	0.834806
								0.306	0.00356487																					1.531	0.735637
								0.3062	0.00356616																					1.532	0.641677
								0.3064	0.00356731																					1.533	0.561817
								0.3066	0.00356832																					1.534	0.496505
								0.3068	0.0035692																					1.535	0.444934
								0.307	0.00356994																					1.536	0.403901
								0.3072	0.00357054																					1.537	0.363916
								0.3074	0.00357101																					1.538	0.312888
								0.3076	0.00357133																					1.539	0.239199
								0.3078	0.00362094																					1.54	0.141191
								0.308	0.00371969																					1.541	0.027355
								0.3082	0.00381806																					1.542	-0.0952725
								0.3084	0.00391603																					1.543	-0.210641
								0.3086	0.00401361																					1.544	-0.304552
								0.3088	0.00406138																					1.545	-0.36953
								0.309	0.00405947																					1.546	-0.397549
								0.3092	0.00410682																					1.547	-0.386936
								0.3094	0.00420331																					1.548	-0.342553
								0.3096	0.00424998																					1.549	-0.279888
								0.3098	0.00429638																					1.55	-0.220121
								0.31	0.0043919																					1.551	-0.175502
								0.3102	0.00443761																					1.552	-0.149178
								0.3104	0.00443363																					1.553	-0.142085
								0.3106	0.00442949																					1.554	-0.145966
								0.3108	0.00442519																					1.555	-0.152931
								0.311	0.00442073																					1.556	-0.154151
								0.3112	0.00436671																					1.557	-0.1363
								0.3114	0.00431266																					1.558	-0.0830141
								0.3116	0.00430799																					1.559	0.0187223
								0.3118	0.00435258																					1.56	0.169848
								0.312	0.00439689																					1.561	0.358713
								0.3122	0.00444093																					1.562	0.569953
								0.3124	0.00448469																					1.563	0.778714
								0.3126	0.00452816																					1.564	0.963428
								0.3128	0.00462077																					1.565	1.1086
								0.313	0.00471298																					1.566	1.20076
								0.3132	0.00480477																					1.567	1.23378
								0.3134	0.00484674																					1.568	1.20889
								0.3136	0.00488842																					1.569	1.1397
								0.3138	0.00497922																					1.57	1.04658
								0.314	0.00502019																					1.571	0.945963
								0.3142	0.00501146																					1.572	0.849023
								0.3144	0.00500256																					1.573	0.76395
								0.3146	0.0049935																					1.574	0.690404
								0.3148	0.00498427																					1.575	0.627885
								0.315	0.00502428																					1.576	0.572306
								0.3152	0.005064																					1.577	0.514639
								0.3154	0.00505402																					1.578	0.44265
								0.3156	0.00509329																					1.579	0.345004
								0.3158	0.00518168																					1.58	0.220547
								0.316	0.00522023																					1.581	0.0776534
								0.3162	0.00520908																					1.582	-0.0760998
								0.3164	0.00519777																					1.583	-0.224383
								0.3166	0.00518628																					1.584	-0.352877
								0.3168	0.00517462																					1.585	-0.453205
								0.317	0.0051628																					1.586	-0.517387
								0.3172	0.00515082																					1.587	-0.543326
								0.3174	0.00518808																					1.588	-0.536124
								0.3176	0.00522505																					1.589	-0.510416
								0.3178	0.00526173																					1.59	-0.486403
								0.318	0.00529811																					1.591	-0.476558
								0.3182	0.00533421																					1.592	-0.483043
								0.3184	0.00541943																					1.593	-0.505684
								0.3186	0.00545481																					1.594	-0.536155
								0.3188	0.0054899																					1.595	-0.566272
								0.319	0.00557411																					1.596	-0.587084
								0.3192	0.00565789																					1.597	-0.584854
								0.3194	0.00574125																					1.598	-0.543889
								0.3196	0.00582418																					1.599	-0.451082
								0.3198	0.00590668																					1.6	-0.304932
								0.32	0.00593935																					1.601	-0.117969
								0.3202	0.0059717																					1.602	0.0937221
								0.3204	0.00605316																					1.603	0.30501
								0.3206	0.00613418																					1.604	0.494044
								0.3208	0.00616536																					1.605	0.644718
								0.321	0.00619623																					1.606	0.74353
								0.3212	0.00622678																					1.607	0.784036
								0.3214	0.00625702																					1.608	0.766873
								0.3216	0.00633636																					1.609	0.70538
								0.3218	0.00636585																					1.61	0.619742
								0.322	0.00634562																					1.611	0.526277
								0.3222	0.0063746																					1.612	0.435665
								0.3224	0.00640328																					1.613	0.356016
								0.3226	0.00638222																					1.614	0.287479
								0.3228	0.00641039																					1.615	0.229171
								0.323	0.00648766																					1.616	0.177386
								0.3232	0.00651507																					1.617	0.122628
								0.3234	0.00654217																					1.618	0.0523031
								0.3236	0.00661837																					1.619	-0.0450664
								0.3238	0.00669412																					1.62	-0.171099
								0.324	0.00672002																					1.621	-0.317055
								0.3242	0.00669619																					1.622	-0.475091
								0.3244	0.00667217																					1.623	-0.628603
								0.3246	0.00669736																					1.624	-0.763467
								0.3248	0.00672224																					1.625	-0.871402
								0.325	0.0067468																					1.626	-0.943597
								0.3252	0.00682045																					1.627	-0.977648
								0.3254	0.00689366																					1.628	-0.978252
								0.3256	0.00691702																					1.629	-0.95996
								0.3258	0.00694006																					1.63	-0.943014
								0.326	0.00701218																					1.631	-0.93914
								0.3262	0.00708386																					1.632	-0.950243
								0.3264	0.00710568																					1.633	-0.975804
								0.3266	0.00707777																					1.634	-1.00702
								0.3268	0.00709907																					1.635	-1.03553
								0.327	0.00716945																					1.636	-1.05189
								0.3272	0.00723939																					1.637	-1.04175
								0.3274	0.00730888																					1.638	-0.98861
								0.3276	0.00737792																					1.639	-0.879351
								0.3278	0.00744651																					1.64	-0.713545
								0.328	0.00746523																					1.641	-0.503972
								0.3282	0.00743421																					1.642	-0.266519
								0.3284	0.00740299																					1.643	-0.0266356
								0.3286	0.00742097																					1.644	0.193401
								0.3288	0.00748805																					1.645	0.377791
								0.329	0.00755467																					1.646	0.512522
								0.3292	0.00762083																					1.647	0.590669
								0.3294	0.00773596																					1.648	0.61289
								0.3296	0.0078505																					1.649	0.592478
								0.3298	0.00786563																					1.65	0.549064
								0.33	0.00788043																					1.651	0.498126
								0.3302	0.00794431																					1.652	0.449496
								0.3304	0.00800772																					1.653	0.41072
								0.3306	0.00807067																					1.654	0.380341
								0.3308	0.00813316																					1.655	0.357955
								0.331	0.0082446																					1.656	0.339019
								0.3312	0.00835544																					1.657	0.313851
								0.3314	0.00841628																					1.658	0.269703
								0.3316	0.00842723																					1.659	0.195011
								0.3318	0.00843784																					1.66	0.0889586
								0.332	0.00849751																					1.661	-0.0397398
								0.3322	0.0085073																					1.662	-0.182885
								0.3324	0.00851674																					1.663	-0.323184
								0.3326	0.00857525																					1.664	-0.447418
								0.3328	0.00863329																					1.665	-0.54636
								0.333	0.00869086																					1.666	-0.611406
								0.3332	0.00874795																					1.667	-0.639802
								0.3334	0.00880457																					1.668	-0.63561
								0.3336	0.00886071																					1.669	-0.613264
								0.3338	0.00891637																					1.67	-0.591889
								0.334	0.00892215																					1.671	-0.583054
								0.3342	0.00892757																					1.672	-0.588669
								0.3344	0.00893265																					1.673	-0.607607
								0.3346	0.00888796																					1.674	-0.631203
								0.3348	0.00884304																					1.675	-0.650442
								0.335	0.00884732																					1.676	-0.656249
								0.3352	0.00885125																					1.677	-0.634655
								0.3354	0.00880542																					1.678	-0.569903
								0.3356	0.00880879																					1.679	-0.44922
								0.3358	0.00886123																					1.68	-0.271828
								0.336	0.0089132																					1.681	-0.0507665
								0.3362	0.0089647																					1.682	0.19719
								0.3364	0.00896632																					1.683	0.446744
								0.3366	0.0089676																					1.684	0.675135
								0.3368	0.00901794																					1.685	0.866105
								0.337	0.00906782																					1.686	1.0058
								0.3372	0.00911724																					1.687	1.08746
								0.3374	0.00921559																					1.688	1.11179
								0.3376	0.00931335																					1.689	1.09128
								0.3378	0.0093611																					1.69	1.04606
								0.338	0.00935896																					1.691	0.991843
								0.3382	0.00935647																					1.692	0.938108
								0.3384	0.00940305																					1.693	0.892063
								0.3386	0.00944915																					1.694	0.852811
								0.3388	0.00949479																					1.695	0.818998
								0.339	0.00953994																					1.696	0.78615
								0.3392	0.00958463																					1.697	0.744004
								0.3394	0.00962883																					1.698	0.679998
								0.3396	0.00967257																					1.699	0.582805
								0.3398	0.00966641																					1.7	0.452057
								0.34	0.00961049																					1.701	0.296546
								0.3402	0.00960376																					1.702	0.124959
								0.3404	0.0096461																					1.703	-0.0450544
								0.3406	0.00963855																					1.704	-0.19936
								0.3408	0.00958125																					1.705	-0.329253
								0.341	0.00957314																					1.706	-0.42559
								0.3412	0.00961409																					1.707	-0.485177
								0.3414	0.00965459																					1.708	-0.512149
								0.3416	0.0096452																					1.709	-0.521042
								0.3418	0.00963547																					1.71	-0.531052
								0.342	0.00967481																					1.711	-0.553104
								0.3422	0.00971369																					1.712	-0.588861
								0.3424	0.0097521																					1.713	-0.636966
								0.3426	0.00979005																					1.714	-0.687915
								0.3428	0.00982753																					1.715	-0.733466
								0.343	0.00986454																					1.716	-0.76438
								0.3432	0.00990109																					1.717	-0.766765
								0.3434	0.00993717																					1.718	-0.724431
								0.3436	0.00997279																					1.719	-0.624955
								0.3438	0.0100079																					1.72	-0.468554
								0.344	0.0100426																					1.721	-0.268371
								0.3442	0.0100768																					1.722	-0.0410884
								0.3444	0.0101106																					1.723	0.18731
								0.3446	0.0101933																					1.724	0.395116
								0.3448	0.010226																					1.725	0.565637
								0.345	0.0102088																					1.726	0.685185
								0.3452	0.0102406																					1.727	0.746774
								0.3454	0.010272																					1.728	0.751655
								0.3456	0.010303																					1.729	0.713077
								0.3458	0.0103829																					1.73	0.650602
								0.346	0.0104621																					1.731	0.579668
								0.3462	0.0104914																					1.732	0.510339
								0.3464	0.0105202																					1.733	0.449502
								0.3466	0.0105486																					1.734	0.396819
								0.3468	0.0105765																					1.735	0.351373
								0.347	0.0106039																					1.736	0.308531
								0.3472	0.0105814																					1.737	0.257834
								0.3474	0.010608																					1.738	0.186653
								0.3476	0.0106835																					1.739	0.084034
								0.3478	0.0107584																					1.74	-0.0506116
								0.348	0.0108328																					1.741	-0.208269
								0.3482	0.0108571																					1.742	-0.380218
								0.3484	0.010881																					1.743	-0.549611
								0.3486	0.0109043																					1.744	-0.702682
								0.3488	0.0108778																					1.745	-0.830058
								0.349	0.0108016																					1.746	-0.92262
								0.3492	0.0107745																					1.747	-0.977008
								0.3494	0.0107966																					1.748	-0.997334
								0.3496	0.0108181																					1.749	-0.998161
								0.3498	0.0107898																					1.75	-0.999084
								0.35	0.0107611																					1.751	-1.01097
								0.3502	0.0107815																					1.752	-1.03467
								0.3504	0.0107521																					1.753	-1.06897
								0.3506	0.0106729																					1.754	-1.10472
								0.3508	0.0105935																					1.755	-1.13333
								0.351	0.0105633																					1.756	-1.14531
								0.3512	0.0105822																					1.757	-1.12707
								0.3514	0.0106006																					1.758	-1.06239
								0.3516	0.0106186																					1.759	-0.938494
								0.3518	0.0106361																					1.76	-0.755556
								0.352	0.0106532																					1.761	-0.527505
								0.3522	0.0106699																					1.762	-0.271461
								0.3524	0.0106367																					1.763	-0.0138009
								0.3526	0.0106032																					1.764	0.223518
								0.3528	0.0106187																					1.765	0.423499
								0.353	0.0105845																					1.766	0.5727
								0.3532	0.0105499																					1.767	0.664003
								0.3534	0.0105644																					1.768	0.697718
								0.3536	0.010529																					1.769	0.687093
								0.3538	0.0104934																					1.77	0.652334
								0.354	0.0105068																					1.771	0.608684
								0.3542	0.0105198																					1.772	0.56592
								0.3544	0.0105324																					1.773	0.530898
								0.3546	0.0105446																					1.774	0.502418
								0.3548	0.0105563																					1.775	0.47973
								0.355	0.0105182																					1.776	0.458012
								0.3552	0.0104304																					1.777	0.427762
								0.3554	0.0103424																					1.778	0.376492
								0.3556	0.0103036																					1.779	0.293037
								0.3558	0.0103634																					1.78	0.177429
								0.356	0.0104226																					1.781	0.0385286
								0.3562	0.0104319																					1.782	-0.11509
								0.3564	0.0104408																					1.783	-0.265522
								0.3566	0.0104492																					1.784	-0.399591
								0.3568	0.0104572																					1.785	-0.50794
								0.357	0.0104648																					1.786	-0.581912
								0.3572	0.010472																					1.787	-0.618544
								0.3574	0.0104788																					1.788	-0.622814
								0.3576	0.0104357																					1.789	-0.609301
								0.3578	0.010343																					1.79	-0.597137
								0.358	0.0102501																					1.791	-0.597175
								0.3582	0.0102064																					1.792	-0.610839
								0.3584	0.0102119																					1.793	-0.63592
								0.3586	0.010217																					1.794	-0.662941
								0.3588	0.0102217																					1.795	-0.683876
								0.359	0.010226																					1.796	-0.689406
								0.3592	0.0102299																					1.797	-0.665527
								0.3594	0.0102334																					1.798	-0.596352
								0.3596	0.0102365																					1.799	-0.469911
								0.3598	0.0102392																					1.8	-0.286501
								0.36	0.0102415																					1.801	-0.0593087
								0.3602	0.0102434																					1.802	0.193645
								0.3604	0.0102449																					1.803	0.445988
								0.3606	0.0102954																					1.804	0.676216
								0.3608	0.0103455																					1.805	0.867298
								0.361	0.0103456																					1.806	1.00583
								0.3612	0.0103453																					1.807	1.08466
								0.3614	0.010394																					1.808	1.1049
								0.3616	0.0104422																					1.809	1.07977
								0.3618	0.0104405																					1.81	1.02814
								0.362	0.0104384																					1.811	0.965517
								0.3622	0.0104359																					1.812	0.901457
								0.3624	0.0103836																					1.813	0.842954
								0.3626	0.0102816																					1.814	0.789043
								0.3628	0.0101795																					1.815	0.738996
								0.363	0.0100772																					1.816	0.688604
								0.3632	0.00997488																					1.817	0.628096
								0.3634	0.00992181																					1.818	0.545571
								0.3636	0.0098685																					1.819	0.430769
								0.3638	0.00976554																					1.82	0.283551
								0.364	0.00966246																					1.821	0.113389
								0.3642	0.00960869																					1.822	-0.0707306
								0.3644	0.00955469																					1.823	-0.250893
								0.3646	0.00950046																					1.824	-0.413296
								0.3648	0.00949543																					1.825	-0.549224
								0.365	0.00949004																					1.826	-0.649356
								0.3652	0.00948431																					1.827	-0.711428
								0.3654	0.00947824																					1.828	-0.740241
								0.3656	0.00947182																					1.829	-0.750282
								0.3658	0.00946506																					1.83	-0.76097
								0.366	0.00945796																					1.831	-0.782913
								0.3662	0.00945052																					1.832	-0.81726
								0.3664	0.00939333																					1.833	-0.862462
								0.3666	0.00933592																					1.834	-0.908951
								0.3668	0.00932772																					1.835	-0.948667
								0.367	0.0093686																					1.836	-0.972234
								0.3672	0.00940902																					1.837	-0.965549
								0.3674	0.00939957																					1.838	-0.912573
								0.3676	0.00938979																					1.839	-0.801523
								0.3678	0.00937968																					1.84	-0.633456
								0.368	0.00936924																					1.841	-0.422269
								0.3682	0.00935847																					1.842	-0.185504
								0.3684	0.00934737																					1.843	0.0499917
								0.3686	0.00938536																					1.844	0.262395
								0.3688	0.0094229																					1.845	0.435266
								0.369	0.00941057																					1.846	0.555177
								0.3692	0.00939792																					1.847	0.61522
								0.3694	0.00938495																					1.848	0.616811
								0.3696	0.00932224																					1.849	0.574084
								0.3698	0.00925933																					1.85	0.506857
								0.37	0.00924565																					1.851	0.429808
								0.3702	0.00928106																					1.852	0.353063
								0.3704	0.00931603																					1.853	0.283347
								0.3706	0.00930115																					1.854	0.21957
								0.3708	0.00928596																					1.855	0.160901
								0.371	0.00927045																					1.856	0.10264
								0.3712	0.00925463																					1.857	0.0353328
								0.3714	0.00923849																					1.858	-0.0535479
								0.3716	0.00922205																					1.859	-0.174148
								0.3718	0.00925472																					1.86	-0.325158
								0.372	0.00928695																					1.861	-0.497126
								0.3722	0.00926933																					1.862	-0.68067
								0.3724	0.00925141																					1.863	-0.857259
								0.3726	0.00923319																					1.864	-1.01351
								0.3728	0.00916525																					1.865	-1.1402
								0.373	0.00909713																					1.866	-1.22928
								0.3732	0.00907825																					1.867	-1.27819
								0.3734	0.00905908																					1.868	-1.29209
								0.3736	0.0089902																					1.869	-1.28611
								0.3738	0.00887174																					1.87	-1.27964
								0.374	0.00875324																					1.871	-1.283
								0.3742	0.00873353																					1.872	-1.29789
								0.3744	0.00881236																					1.873	-1.3223
								0.3746	0.00884125																					1.874	-1.34684
								0.3748	0.00877091																					1.875	-1.36276
								0.375	0.00870041																					1.876	-1.36145
								0.3752	0.00862976																					1.877	-1.32982
								0.3754	0.00855897																					1.878	-1.25354
								0.3756	0.00853743																					1.879	-1.12276
								0.3758	0.00851563																					1.88	-0.940625
								0.376	0.00849356																					1.881	-0.722326
								0.3762	0.00847123																					1.882	-0.487006
								0.3764	0.00844863																					1.883	-0.263029
								0.3766	0.00842576																					1.884	-0.0736646
								0.3768	0.00835323																					1.885	0.063463
								0.377	0.00828056																					1.886	0.134728
								0.3772	0.00820776																					1.887	0.133405
								0.3774	0.00818424																					1.888	0.0621332
								0.3776	0.00825929																					1.889	-0.064036
								0.3778	0.00828444																					1.89	-0.224341
								0.378	0.00825979																					1.891	-0.40279
								0.3782	0.00823489																					1.892	-0.587895
								0.3784	0.00820975																					1.893	-0.771497
								0.3786	0.00818436																					1.894	-0.953557
								0.3788	0.00815872																					1.895	-1.13397
								0.379	0.00813283																					1.896	-1.31685
								0.3792	0.0081067																					1.897	-1.51187
								0.3794	0.00808034																					1.898	-1.73163
								0.3796	0.00805373																					1.899	-1.98719
								0.3798	0.00802688																					1.9	-2.27849
								0.38	0.00795039																					1.901	-2.59738
								0.3802	0.00787378																					1.902	-2.93529
								0.3804	0.00784649																					1.903	-3.2743
								0.3806	0.00781896																					1.904	-3.60149
								0.3808	0.00779121																					1.905	-3.90766
								0.381	0.00776323																					1.906	-4.18437
								0.3812	0.00773503																					1.907	-4.42905
								0.3814	0.00775602																					1.908	-4.64651
								0.3816	0.00777666																					1.909	-4.85154
								0.3818	0.00774755																					1.91	-5.06276
								0.382	0.00771821																					1.911	-5.28964
								0.3822	0.00768866																					1.912	-5.53273
								0.3824	0.00765888																					1.913	-5.78978
								0.3826	0.0076289																					1.914	-6.05013
								0.3828	0.0075987																					1.915	-6.30461
								0.383	0.00756829																					1.916	-6.54222
								0.3832	0.00753766																					1.917	-6.74743
								0.3834	0.00750683																					1.918	-6.9037
								0.3836	0.0074758																					1.919	-6.99858
								0.3838	0.00744455																					1.92	-7.03282
								0.384	0.00741311																					1.921	-7.02003
								0.3842	0.00738146																					1.922	-6.97732
								0.3844	0.00734961																					1.923	-6.9313
								0.3846	0.00731757																					1.924	-6.90261
								0.3848	0.00728533																					1.925	-6.9084
								0.385	0.00725289																					1.926	-6.9613
								0.3852	0.00722026																					1.927	-7.06685
								0.3854	0.00723685																					1.928	-7.22155
								0.3856	0.00725313																					1.929	-7.40951
								0.3858	0.00726909																					1.93	-7.60904
								0.386	0.00728473																					1.931	-7.80415
								0.3862	0.00730006																					1.932	-7.98362
								0.3864	0.00731507																					1.933	-8.13971
								0.3866	0.00728036																					1.934	-8.27223
								0.3868	0.00724546																					1.935	-8.38138
								0.387	0.00721037																					1.936	-8.47131
								0.3872	0.00712569																					1.937	-8.55255
								0.3874	0.00704095																					1.938	-8.63858
								0.3876	0.00695616																					1.939	-8.74067
								0.3878	0.00687131																					1.94	-8.8588
								0.388	0.00678642																					1.941	-8.98512
								0.3882	0.00670148																					1.942	-9.11216
								0.3884	0.00666592																					1.943	-9.22286
								0.3886	0.00663019																					1.944	-9.30557
								0.3888	0.0065943																					1.945	-9.35261
								0.389	0.00655825																					1.946	-9.3565
								0.3892	0.00657146																					1.947	-9.31562
								0.3894	0.00658438																					1.948	-9.23557
								0.3896	0.00654761																					1.949	-9.1314
								0.3898	0.00651069																					1.95	-9.02163
								0.39	0.00647361																					1.951	-8.91496
								0.3902	0.00648579																					1.952	-8.81238
								0.3904	0.00649769																					1.953	-8.71159
								0.3906	0.00645991																					1.954	-8.60259
								0.3908	0.00642198																					1.955	-8.47695
								0.391	0.0063839																					1.956	-8.3252
								0.3912	0.00634567																					1.957	-8.13373
								0.3914	0.0063073																					1.958	-7.88766
								0.3916	0.00626879																					1.959	-7.57678
								0.3918	0.00623013																					1.96	-7.20418
								0.392	0.00619134																					1.961	-6.78475
								0.3922	0.00615241																					1.962	-6.33769
								0.3924	0.00611335																					1.963	-5.89156
								0.3926	0.00612356																					1.964	-5.46965
								0.3928	0.00613352																					1.965	-5.08992
								0.393	0.0060938																					1.966	-4.76729
								0.3932	0.00605396																					1.967	-4.50956
								0.3934	0.00601399																					1.968	-4.31599
								0.3936	0.00597389																					1.969	-4.17337
								0.3938	0.00593366																					1.97	-4.06285
								0.394	0.00589331																					1.971	-3.97018
								0.3942	0.00585284																					1.972	-3.88512
								0.3944	0.00581225																					1.973	-3.80092
								0.3946	0.00577154																					1.974	-3.71912
								0.3948	0.00573072																					1.975	-3.63926
								0.395	0.00568978																					1.976	-3.56565
								0.3952	0.00564873																					1.977	-3.50728
								0.3954	0.00560756																					1.978	-3.4762
								0.3956	0.00556629																					1.979	-3.48179
								0.3958	0.00552491																					1.98	-3.52194
								0.396	0.00548343																					1.981	-3.58676
								0.3962	0.00544184																					1.982	-3.66616
								0.3964	0.00540015																					1.983	-3.7404
								0.3966	0.00535836																					1.984	-3.79638
								0.3968	0.00531647																					1.985	-3.82432
								0.397	0.00522508																					1.986	-3.81611
								0.3972	0.00513371																					1.987	-3.76914
								0.3974	0.0050918																					1.988	-3.68916
								0.3976	0.00504979																					1.989	-3.59214
								0.3978	0.0050077																					1.99	-3.49739
								0.398	0.00491612																					1.991	-3.41451
								0.3982	0.00482458																					1.992	-3.34509
								0.3984	0.00473308																					1.993	-3.28754
								0.3986	0.00459223																					1.994	-3.23243
								0.3988	0.00450096																					1.995	-3.17118
								0.399	0.00440976																					1.996	-3.09402
								0.3992	0.0042692																					1.997	-2.98703
[truncated: 38,398 more rows]

## Sheet: Fig.4
Fig.4b			Fig.4d			Fig.4f					Fig.4g							Fig.4h
Time(μs)	Voltage(V)		Time(s)	Diameter of vessel(mm)		Distal		Proximal			Distal		Proximal		PWV			Distal		Proximal		PWV
						Time(s)	Voltage(a.u.)	Time(s)	Voltage(a.u.)		Time(s)	Voltage(a.u.)	Time(s)	Voltage(a.u.)	Pulse number	PWV(mm/s)		Time(s)	Voltage(a.u.)	Time(s)	Voltage(a.u.)	Pulse number	PWV(mm/s)
2.6028	-0.130801		0.001	2.4904		2.85696e-05	-0.0204611	2.85696e-05	-0.00246249		0	-0.0325703	0	-0.0153122	1	5.4		0	-0.0259712	0	-0.000422899	1	6.1
2.606	-0.119903		0.002	2.4904		3.1744e-05	-0.0204612	3.1744e-05	-0.0024627		3.1744e-05	-0.032571	3.1744e-05	-0.0153118	2	4.8		3.1744e-05	-0.0259755	3.1744e-05	-0.000424236	2	5.7
2.6092	-0.108343		0.003	2.4904		3.49184e-05	-0.0204617	3.49184e-05	-0.00246291		6.3488e-05	-0.0325723	6.3488e-05	-0.0153114	3	6		6.3488e-05	-0.0259795	6.3488e-05	-0.000425178	3	3.9
2.6124	-0.096256		0.004	2.4904		3.80928e-05	-0.0204618	3.80928e-05	-0.00246312		9.5232e-05	-0.0325726	9.5232e-05	-0.0153118	4	5.2		9.5232e-05	-0.0259837	9.5232e-05	-0.00042612	4	4.3
2.6156	-0.0837762		0.005	2.49067		4.12672e-05	-0.0204619	4.12672e-05	-0.00246332		0.000126976	-0.0325735	0.000126976	-0.0153119	5	3.6		0.000126976	-0.0259876	0.000126976	-0.000427454	5	4.8
2.6188	-0.0710353		0.006	2.4904		4.44416e-05	-0.0204624	4.44416e-05	-0.00246353		0.00015872	-0.0325741	0.00015872	-0.0153115	6	4		0.00015872	-0.0259923	0.00015872	-0.000428394	6	6.5
2.622	-0.0581611		0.007	2.49013		4.7616e-05	-0.0204622	4.7616e-05	-0.00246374		0.000190464	-0.0325751	0.000190464	-0.0153115	7	4.8		0.000190464	-0.0259958	0.000190464	-0.000429333	7	4.8
2.6252	-0.0452766		0.008	2.49013		5.07904e-05	-0.0204619	5.07904e-05	-0.00246355		0.000222208	-0.0325756	0.000222208	-0.0153115	8	6.25		0.000222208	-0.0260005	0.000222208	-0.000430664	8	6.5
2.6284	-0.0324984		0.009	2.49013		5.39648e-05	-0.0204624	5.39648e-05	-0.00246415		0.000253952	-0.0325765	0.000253952	-0.0153111	9	6		0.000253952	-0.0260044	0.000253952	-0.000431995	9	4
2.6316	-0.0199348		0.01	2.48987		5.71392e-05	-0.0204625	5.71392e-05	-0.00246436		0.000285696	-0.0325767	0.000285696	-0.0153107				0.000285696	-0.0260083	0.000285696	-0.000432932
2.6348	-0.00768585		0.011	2.48987		6.03136e-05	-0.0204626	6.03136e-05	-0.00246456		0.00031744	-0.032578	0.00031744	-0.0153111				0.00031744	-0.0260126	0.00031744	-0.000433867
2.638	0.00415691		0.012	2.4896		6.3488e-05	-0.0204627	6.3488e-05	-0.00246477		0.000349184	-0.0325781	0.000349184	-0.0153107				0.000349184	-0.0260169	0.000349184	-0.000434408
2.6412	0.0155114		0.013	2.48933		6.66624e-05	-0.0204629	6.66624e-05	-0.00246498		0.000380928	-0.032579	0.000380928	-0.0153103				0.000380928	-0.0260207	0.000380928	-0.00043613
2.6444	0.0263055		0.014	2.48933		6.98368e-05	-0.020463	6.98368e-05	-0.00246518		0.000412672	-0.032579	0.000412672	-0.0153102				0.000412672	-0.026025	0.000412672	-0.000437063
2.6476	0.0364766		0.015	2.48933		7.30112e-05	-0.0204631	7.30112e-05	-0.00246539		0.000444416	-0.0325803	0.000444416	-0.0153102				0.000444416	-0.0260289	0.000444416	-0.000437995
2.6508	0.0459728		0.016	2.48933		7.61856e-05	-0.0204632	7.61856e-05	-0.0024656		0.00047616	-0.0325804	0.00047616	-0.0153098				0.00047616	-0.0260332	0.00047616	-0.000439321
2.654	0.0547525		0.017	2.4896		7.936e-05	-0.0204633	7.936e-05	-0.00246541		0.000507904	-0.0325816	0.000507904	-0.0153098				0.000507904	-0.026037	0.000507904	-0.000440645
2.6572	0.0627843		0.018	2.48933		8.25344e-05	-0.0204638	8.25344e-05	-0.00246562		0.000539648	-0.032582	0.000539648	-0.0153097				0.000539648	-0.0260413	0.000539648	-0.000441575
2.6604	0.0700468		0.019	2.48933		8.57088e-05	-0.0204636	8.57088e-05	-0.00246583		0.000571392	-0.0325824	0.000571392	-0.0153093				0.000571392	-0.0260456	0.000571392	-0.000442898
2.6636	0.0765286		0.02	2.48933		8.88832e-05	-0.0204637	8.88832e-05	-0.00246603		0.000603136	-0.0325832	0.000603136	-0.0153092				0.000603136	-0.0260498	0.000603136	-0.000444221
2.6668	0.0822267		0.021	2.4896		9.20576e-05	-0.0204638	9.20576e-05	-0.00246624		0.00063488	-0.0325836	0.00063488	-0.0153088				0.00063488	-0.0260537	0.00063488	-0.000445543
2.67	0.0871458		0.022	2.4896		9.5232e-05	-0.0204639	9.5232e-05	-0.00246684		0.000666624	-0.032584	0.000666624	-0.0153092				0.000666624	-0.026058	0.000666624	-0.00044647
2.6732	0.091298		0.023	2.48933		9.84065e-05	-0.0204644	9.84065e-05	-0.00246705		0.000698368	-0.0325848	0.000698368	-0.0153083				0.000698368	-0.0260618	0.000698368	-0.000447397
2.6764	0.0947027		0.024	2.48933		0.000101581	-0.0204645	0.000101581	-0.00246726		0.000730112	-0.0325855	0.000730112	-0.0153083				0.000730112	-0.0260661	0.000730112	-0.000448717
2.6796	0.097385		0.025	2.48907		0.000104755	-0.0204647	0.000104755	-0.00246746		0.000761856	-0.0325859	0.000761856	-0.0153082				0.000761856	-0.0260699	0.000761856	-0.000449642
2.6828	0.0993748		0.026	2.4888		0.00010793	-0.0204644	0.00010793	-0.00246767		0.0007936	-0.0325862	0.0007936	-0.0153081				0.0007936	-0.0260738	0.0007936	-0.000450961
2.686	0.100706		0.027	2.4888		0.000111104	-0.0204645	0.000111104	-0.00246788		0.000825344	-0.0325869	0.000825344	-0.0153081				0.000825344	-0.026078	0.000825344	-0.000451885
2.6892	0.101414		0.028	2.48853		0.000114278	-0.020465	0.000114278	-0.00246809		0.000857088	-0.0325872	0.000857088	-0.0153076				0.000857088	-0.0260823	0.000857088	-0.000453203
2.6924	0.101537		0.029	2.48827		0.000117453	-0.0204651	0.000117453	-0.00246829		0.000888832	-0.0325879	0.000888832	-0.0153071				0.000888832	-0.0260861	0.000888832	-0.000454126
2.6956	0.101113		0.03	2.488		0.000120627	-0.0204648	0.000120627	-0.00246889		0.000920576	-0.0325878	0.000920576	-0.0153074				0.000920576	-0.0260904	0.000920576	-0.000455443
2.6988	0.100182		0.031	2.488		0.000123802	-0.020465	0.000123802	-0.00246871		0.00095232	-0.0325885	0.00095232	-0.015307				0.00095232	-0.0260942	0.00095232	-0.000456365
2.702	0.0987823		0.032	2.488		0.000126976	-0.0204651	0.000126976	-0.00246892		0.000984065	-0.0325891	0.000984065	-0.0153069				0.000984065	-0.0260985	0.000984065	-0.000457681
2.7052	0.0969526		0.033	2.488		0.00013015	-0.0204652	0.00013015	-0.00246912		0.00101581	-0.0325898	0.00101581	-0.0153064				0.00101581	-0.0261027	0.00101581	-0.000458602
2.7084	0.0947274		0.034	2.48853		0.000133325	-0.0204657	0.000133325	-0.00246933		0.00104755	-0.03259	0.00104755	-0.0153063				0.00104755	-0.0261065	0.00104755	-0.000459917
2.7116	0.0921387		0.035	2.48853		0.000136499	-0.0204654	0.000136499	-0.00246954		0.0010793	-0.0325906	0.0010793	-0.0153062				0.0010793	-0.0261112	0.0010793	-0.000460837
2.7148	0.0892153		0.036	2.48853		0.000139674	-0.0204659	0.000139674	-0.00246975		0.00111104	-0.0325908	0.00111104	-0.0153057				0.00111104	-0.026115	0.00111104	-0.000461757
2.718	0.0859827		0.037	2.4888		0.000142848	-0.020466	0.000142848	-0.00246995		0.00114278	-0.032591	0.00114278	-0.0153052				0.00114278	-0.0261188	0.00114278	-0.000463071
2.7212	0.0824634		0.038	2.48907		0.000146022	-0.0204658	0.000146022	-0.00247056		0.00117453	-0.0325912	0.00117453	-0.0153055				0.00117453	-0.026123	0.00117453	-0.000464384
2.7244	0.0786759		0.039	2.4888		0.000149197	-0.0204655	0.000149197	-0.00247037		0.00120627	-0.0325914	0.00120627	-0.015305				0.00120627	-0.0261273	0.00120627	-0.000465696
2.7276	0.0746348		0.04	2.4888		0.000152371	-0.020466	0.000152371	-0.00247097		0.00123802	-0.032592	0.00123802	-0.0153044				0.00123802	-0.0261311	0.00123802	-0.000467008
2.7308	0.0703512		0.041	2.4888		0.000155546	-0.0204665	0.000155546	-0.00247078		0.00126976	-0.0325925	0.00126976	-0.0153039				0.00126976	-0.0261353	0.00126976	-0.000467533
2.734	0.0658327		0.042	2.4888		0.00015872	-0.0204666	0.00015872	-0.00247099		0.0013015	-0.0325927	0.0013015	-0.0153038				0.0013015	-0.0261391	0.0013015	-0.000468844
2.7372	0.0610836		0.043	2.48853		0.000161894	-0.0204667	0.000161894	-0.0024712		0.00133325	-0.0325928	0.00133325	-0.0153029				0.00133325	-0.0261433	0.00133325	-0.000470156
2.7404	0.0561051		0.044	2.48827		0.000165069	-0.0204669	0.000165069	-0.00247141		0.00136499	-0.0325933	0.00136499	-0.0153031				0.00136499	-0.0261475	0.00136499	-0.000471073
2.7436	0.0508958		0.045	2.48853		0.000168243	-0.0204666	0.000168243	-0.00247201		0.00139674	-0.0325934	0.00139674	-0.0153026				0.00139674	-0.0261514	0.00139674	-0.00047199
2.7468	0.0454534		0.046	2.48853		0.000171418	-0.0204667	0.000171418	-0.00247182		0.00142848	-0.0325943	0.00142848	-0.0153025				0.00142848	-0.0261559	0.00142848	-0.0004733
2.75	0.0397749		0.047	2.48827		0.000174592	-0.0204668	0.000174592	-0.00247203		0.00146022	-0.0325944	0.00146022	-0.0153023				0.00146022	-0.0261598	0.00146022	-0.00047461
2.7532	0.0338566		0.048	2.48827		0.000177766	-0.0204673	0.000177766	-0.00247224		0.00149197	-0.0325945	0.00149197	-0.0153014				0.00149197	-0.026164	0.00149197	-0.000475526
2.7564	0.0276943		0.049	2.48827		0.000180941	-0.0204674	0.000180941	-0.00247284		0.00152371	-0.0325949	0.00152371	-0.0153016				0.00152371	-0.0261678	0.00152371	-0.000476836
2.7596	0.0212857		0.05	2.48827		0.000184115	-0.0204676	0.000184115	-0.00247266		0.00155546	-0.032595	0.00155546	-0.0153007				0.00155546	-0.0261716	0.00155546	-0.000478145
2.7628	0.0146303		0.051	2.48827		0.00018729	-0.0204677	0.00018729	-0.00247286		0.0015872	-0.032595	0.0015872	-0.0153005				0.0015872	-0.0261761	0.0015872	-0.000479061
2.766	0.00773047		0.052	2.488		0.000190464	-0.0204678	0.000190464	-0.00247307		0.00161894	-0.032595	0.00161894	-0.0152995				0.00161894	-0.0261799	0.00161894	-0.00048037
2.7692	0.000591792		0.053	2.488		0.000193638	-0.0204679	0.000193638	-0.00247328		0.00165069	-0.0325954	0.00165069	-0.0152997				0.00165069	-0.0261841	0.00165069	-0.000481679
2.7724	-0.00677564		0.054	2.48773		0.000196813	-0.020468	0.000196813	-0.00247349		0.00168243	-0.0325958	0.00168243	-0.0152992				0.00168243	-0.0261883	0.00168243	-0.000482987
2.7756	-0.0143568		0.055	2.48773		0.000199987	-0.0204681	0.000199987	-0.0024737		0.00171418	-0.0325962	0.00171418	-0.015299				0.00171418	-0.0261925	0.00171418	-0.000484296
2.7788	-0.0221311		0.056	2.48773		0.000203162	-0.0204683	0.000203162	-0.0024743		0.00174592	-0.0325962	0.00174592	-0.0152984				0.00174592	-0.0261963	0.00174592	-0.000485211
2.782	-0.0300723		0.057	2.48773		0.000206336	-0.0204684	0.000206336	-0.00247451		0.00177766	-0.0325962	0.00177766	-0.0152982				0.00177766	-0.0262	0.00177766	-0.00048652
2.7852	-0.0381486		0.058	2.48773		0.000209511	-0.0204685	0.000209511	-0.00247432		0.00180941	-0.0325961	0.00180941	-0.0152976				0.00180941	-0.0262046	0.00180941	-0.000487828
2.7884	-0.0463214		0.059	2.48747		0.000212685	-0.0204686	0.000212685	-0.00247492		0.00184115	-0.0325965	0.00184115	-0.0152974				0.00184115	-0.0262088	0.00184115	-0.000488743
2.7916	-0.0545454		0.06	2.4872		0.000215859	-0.0204683	0.000215859	-0.00247474		0.0018729	-0.0325964	0.0018729	-0.0152968				0.0018729	-0.0262125	0.0018729	-0.000489658
2.7948	-0.0627688		0.061	2.48747		0.000219034	-0.0204688	0.000219034	-0.00247534		0.00190464	-0.0325967	0.00190464	-0.0152966				0.00190464	-0.0262167	0.00190464	-0.000490967
2.798	-0.0709331		0.062	2.4872		0.000222208	-0.0204686	0.000222208	-0.00247555		0.00193638	-0.0325966	0.00193638	-0.015296				0.00193638	-0.0262209	0.00193638	-0.000492275
2.8012	-0.0789729		0.063	2.48693		0.000225383	-0.0204687	0.000225383	-0.00247536		0.00196813	-0.0325965	0.00196813	-0.0152954				0.00196813	-0.0262246	0.00196813	-0.000493584
2.8044	-0.0868172		0.064	2.48667		0.000228557	-0.0204692	0.000228557	-0.00247597		0.00199987	-0.0325972	0.00199987	-0.0152952				0.00199987	-0.0262292	0.00199987	-0.000494893
2.8076	-0.0943902		0.065	2.48667		0.000231731	-0.0204697	0.000231731	-0.00247617		0.00203162	-0.0325967	0.00203162	-0.0152945				0.00203162	-0.0262333	0.00203162	-0.000495808
2.8108	-0.101613		0.066	2.48667		0.000234906	-0.0204694	0.000234906	-0.00247638		0.00206336	-0.0325969	0.00206336	-0.0152943				0.00206336	-0.0262371	0.00206336	-0.000497118
2.814	-0.108401		0.067	2.4864		0.00023808	-0.0204695	0.00023808	-0.00247659		0.00209511	-0.0325968	0.00209511	-0.0152937				0.00209511	-0.0262408	0.00209511	-0.000498427
2.8172	-0.114669		0.068	2.48667		0.000241255	-0.0204696	0.000241255	-0.0024768		0.00212685	-0.0325966	0.00212685	-0.015293				0.00212685	-0.0262454	0.00212685	-0.000499343
2.8204	-0.12033		0.069	2.48667		0.000244429	-0.0204698	0.000244429	-0.00247661		0.00215859	-0.0325968	0.00215859	-0.0152928				0.00215859	-0.0262491	0.00215859	-0.000500653
2.8236	-0.125296		0.07	2.4864		0.000247603	-0.0204699	0.000247603	-0.00247682		0.00219034	-0.0325967	0.00219034	-0.0152926				0.00219034	-0.0262533	0.00219034	-0.000501963
2.8268	-0.129478		0.071	2.48693		0.000250778	-0.02047	0.000250778	-0.00247742		0.00222208	-0.0325973	0.00222208	-0.0152919				0.00222208	-0.0262574	0.00222208	-0.000503273
2.83	-0.132794		0.072	2.48693		0.000253952	-0.0204701	0.000253952	-0.00247724		0.00225383	-0.0325967	0.00225383	-0.0152916				0.00225383	-0.0262615	0.00225383	-0.00050419
2.8332	-0.135162		0.073	2.48693		0.000257127	-0.0204702	0.000257127	-0.00247745		0.00228557	-0.0325964	0.00228557	-0.0152914				0.00228557	-0.0262653	0.00228557	-0.000505501
2.8364	-0.136506		0.074	2.4872		0.000260301	-0.0204703	0.000260301	-0.00247805		0.00231731	-0.0325962	0.00231731	-0.0152907				0.00231731	-0.0262694	0.00231731	-0.000506813
2.8396	-0.136756		0.075	2.4872		0.000263475	-0.0204705	0.000263475	-0.00247826		0.00234906	-0.0325964	0.00234906	-0.01529				0.00234906	-0.0262735	0.00234906	-0.000508124
2.8428	-0.135852		0.076	2.4872		0.00026665	-0.0204706	0.00026665	-0.00247807		0.0023808	-0.0325965	0.0023808	-0.0152898				0.0023808	-0.0262776	0.0023808	-0.000509043
2.846	-0.133741		0.077	2.48693		0.000269824	-0.0204703	0.000269824	-0.00247868		0.00241255	-0.0325962	0.00241255	-0.0152887				0.00241255	-0.0262818	0.00241255	-0.000510356
2.8492	-0.130382		0.078	2.48693		0.000272999	-0.0204708	0.000272999	-0.00247849		0.00244429	-0.032596	0.00244429	-0.0152884				0.00244429	-0.0262859	0.00244429	-0.000511275
2.8524	-0.125745		0.079	2.48693		0.000276173	-0.0204709	0.000276173	-0.00247909		0.00247603	-0.0325961	0.00247603	-0.0152877				0.00247603	-0.0262896	0.00247603	-0.000512982
2.8556	-0.119812		0.08	2.48667		0.000279347	-0.020471	0.000279347	-0.0024793		0.00250778	-0.0325958	0.00250778	-0.015287				0.00250778	-0.0262937	0.00250778	-0.000513903
2.8588	-0.112579		0.081	2.48667		0.000282522	-0.0204711	0.000282522	-0.00247991		0.00253952	-0.0325951	0.00253952	-0.0152867				0.00253952	-0.0262982	0.00253952	-0.000515611
2.862	-0.104055		0.082	2.48667		0.000285696	-0.0204713	0.000285696	-0.00247933		0.00257127	-0.0325955	0.00257127	-0.0152856				0.00257127	-0.0263019	0.00257127	-0.000516533
2.8652	-0.0942649		0.083	2.4864		0.000288871	-0.0204714	0.000288871	-0.00247954		0.00260301	-0.0325952	0.00260301	-0.0152853				0.00260301	-0.026306	0.00260301	-0.000517455
2.8684	-0.0832517		0.084	2.4864		0.000292045	-0.0204715	0.000292045	-0.00248014		0.00263475	-0.0325948	0.00263475	-0.0152846				0.00263475	-0.0263097	0.00263475	-0.000518771
2.8716	-0.0710733		0.085	2.48613		0.000295219	-0.0204716	0.000295219	-0.00248035		0.0026665	-0.0325949	0.0026665	-0.0152843				0.0026665	-0.0263138	0.0026665	-0.000519695
2.8748	-0.0578022		0.086	2.48613		0.000298394	-0.0204717	0.000298394	-0.00248056		0.00269824	-0.0325941	0.00269824	-0.0152839				0.00269824	-0.0263179	0.00269824	-0.000521406
2.878	-0.0435267		0.087	2.48613		0.000301568	-0.0204718	0.000301568	-0.00248077		0.00272999	-0.0325941	0.00272999	-0.0152828				0.00272999	-0.026322	0.00272999	-0.000522331
2.8812	-0.0283515		0.088	2.4864		0.000304743	-0.020472	0.000304743	-0.00248098		0.00276173	-0.0325937	0.00276173	-0.0152825				0.00276173	-0.0263257	0.00276173	-0.00052365
2.8844	-0.0123964		0.089	2.4864		0.000307917	-0.0204721	0.000307917	-0.00248118		0.00279347	-0.0325933	0.00279347	-0.0152817				0.00279347	-0.0263298	0.00279347	-0.00052497
2.8876	0.0042054		0.09	2.48613		0.000311091	-0.0204722	0.000311091	-0.00248139		0.00282522	-0.0325933	0.00282522	-0.015281				0.00282522	-0.0263339	0.00282522	-0.00052629
2.8908	0.0213079		0.091	2.48613		0.000314266	-0.0204727	0.000314266	-0.00248121		0.00285696	-0.0325929	0.00285696	-0.0152806				0.00285696	-0.0263379	0.00285696	-0.000527218
2.894	0.0387532		0.092	2.48613		0.00031744	-0.0204728	0.00031744	-0.00248181		0.00288871	-0.0325924	0.00288871	-0.0152799				0.00288871	-0.026342	0.00288871	-0.000528934
2.8972	0.0563732		0.093	2.48587		0.000320615	-0.0204725	0.000320615	-0.00248202		0.00292045	-0.0325924	0.00292045	-0.0152791				0.00292045	-0.0263461	0.00292045	-0.000529863
2.9004	0.073991		0.094	2.48587		0.000323789	-0.020473	0.000323789	-0.00248223		0.00295219	-0.0325919	0.00295219	-0.0152784				0.00295219	-0.0263502	0.00295219	-0.000531187
2.9036	0.0914233		0.095	2.48587		0.000326963	-0.0204728	0.000326963	-0.00248244		0.00298394	-0.0325915	0.00298394	-0.015278				0.00298394	-0.0263538	0.00298394	-0.000532512
2.9068	0.108482		0.096	2.4856		0.000330138	-0.0204729	0.000330138	-0.00248226		0.00301568	-0.0325914	0.00301568	-0.0152772				0.00301568	-0.0263583	0.00301568	-0.000533838
2.91	0.124976		0.097	2.48507		0.000333312	-0.020473	0.000333312	-0.00248286		0.00304743	-0.0325905	0.00304743	-0.0152764				0.00304743	-0.026362	0.00304743	-0.000534771
2.9132	0.140712		0.098	2.4848		0.000336487	-0.0204735	0.000336487	-0.00248346		0.00307917	-0.0325904	0.00307917	-0.015276				0.00307917	-0.0263664	0.00307917	-0.000536492
2.9164	0.155501		0.099	2.4848		0.000339661	-0.0204736	0.000339661	-0.00248328		0.00311091	-0.0325898	0.00311091	-0.0152752				0.00311091	-0.0263701	0.00311091	-0.000537427
2.9196	0.169157		0.1	2.48453		0.000342835	-0.0204733	0.000342835	-0.00248309		0.00314266	-0.0325893	0.00314266	-0.0152741				0.00314266	-0.0263741	0.00314266	-0.000538757
2.9228	0.181501		0.101	2.48427		0.00034601	-0.0204739	0.00034601	-0.0024837		0.0031744	-0.0325892	0.0031744	-0.0152736				0.0031744	-0.0263782	0.0031744	-0.000540088
2.926	0.192363		0.102	2.48427		0.000349184	-0.020474	0.000349184	-0.00248391		0.00320615	-0.0325882	0.00320615	-0.0152732				0.00320615	-0.0263822	0.00320615	-0.00054142
2.9292	0.201583		0.103	2.48453		0.000352359	-0.0204741	0.000352359	-0.00248411		0.00323789	-0.0325877	0.00323789	-0.015272				0.00323789	-0.0263863	0.00323789	-0.000542753
2.9324	0.209015		0.104	2.48427		0.000355533	-0.0204738	0.000355533	-0.00248432		0.00326963	-0.0325871	0.00326963	-0.0152712				0.00326963	-0.0263899	0.00326963	-0.000543694
2.9356	0.21453		0.105	2.48427		0.000358707	-0.0204739	0.000358707	-0.00248453		0.00330138	-0.0325869	0.00330138	-0.0152708				0.00330138	-0.0263943	0.00330138	-0.000545423
2.9388	0.218016		0.106	2.48427		0.000361882	-0.0204748	0.000361882	-0.00248474		0.00333312	-0.0325863	0.00333312	-0.0152695				0.00333312	-0.0263984	0.00333312	-0.00054676
2.942	0.219378		0.107	2.48427		0.000365056	-0.0204745	0.000365056	-0.00248495		0.00336487	-0.0325857	0.00336487	-0.0152695				0.00336487	-0.0264024	0.00336487	-0.000547705
2.9452	0.218545		0.108	2.48427		0.000368231	-0.0204747	0.000368231	-0.00248516		0.00339661	-0.0325858	0.00339661	-0.0152687				0.00339661	-0.026406	0.00339661	-0.000549044
2.9484	0.215467		0.109	2.48427		0.000371405	-0.0204744	0.000371405	-0.00248537		0.00342835	-0.0325852	0.00342835	-0.0152678				0.00342835	-0.0264101	0.00342835	-0.000549991
2.9516	0.210117		0.11	2.48427		0.000374579	-0.0204745	0.000374579	-0.00248558		0.0034601	-0.0325842	0.0034601	-0.015267				0.0034601	-0.0264141	0.0034601	-0.000551727
2.9548	0.202495		0.111	2.484		0.000377754	-0.0204746	0.000377754	-0.00248579		0.00349184	-0.0325835	0.00349184	-0.0152661				0.00349184	-0.0264181	0.00349184	-0.000552677
2.958	0.192624		0.112	2.48373		0.000380928	-0.0204751	0.000380928	-0.002486		0.00352359	-0.0325828	0.00352359	-0.0152656				0.00352359	-0.0264225	0.00352359	-0.000554022
2.9612	0.180555		0.113	2.48373		0.000384103	-0.0204748	0.000384103	-0.00248621		0.00355533	-0.0325825	0.00355533	-0.0152648				0.00355533	-0.0264261	0.00355533	-0.000555369
2.9644	0.166363		0.114	2.48373		0.000387277	-0.0204754	0.000387277	-0.00248681		0.00358707	-0.0325819	0.00358707	-0.0152639				0.00358707	-0.0264297	0.00358707	-0.000556716
2.9676	0.150151		0.115	2.48347		0.000390451	-0.0204755	0.000390451	-0.00248663		0.00361882	-0.0325811	0.00361882	-0.015263				0.00361882	-0.0264341	0.00361882	-0.00055846
2.9708	0.132044		0.116	2.48347		0.000393626	-0.0204756	0.000393626	-0.00248684		0.00365056	-0.0325804	0.00365056	-0.0152621				0.00365056	-0.0264381	0.00365056	-0.000559023
2.974	0.112193		0.117	2.4832		0.0003968	-0.0204757	0.0003968	-0.00248705		0.00368231	-0.0325801	0.00368231	-0.0152612				0.00368231	-0.0264421	0.00368231	-0.00056077
2.9772	0.0907707		0.118	2.48293		0.000399975	-0.0204758	0.000399975	-0.00248726		0.00371405	-0.0325794	0.00371405	-0.0152607				0.00371405	-0.0264461	0.00371405	-0.000562124
2.9804	0.0679729		0.119	2.48267		0.000403149	-0.0204759	0.000403149	-0.00248708		0.00374579	-0.0325782	0.00374579	-0.0152598				0.00374579	-0.0264497	0.00374579	-0.000563086
2.9836	0.0440138		0.12	2.48267		0.000406323	-0.020476	0.000406323	-0.00248768		0.00377754	-0.0325778	0.00377754	-0.0152589				0.00377754	-0.0264541	0.00377754	-0.000564444
2.9868	0.019126		0.121	2.4824		0.000409498	-0.0204762	0.000409498	-0.00248789		0.00380928	-0.0325775	0.00380928	-0.015258				0.00380928	-0.0264581	0.00380928	-0.000565803
2.99	-0.00644311		0.122	2.48213		0.000412672	-0.0204763	0.000412672	-0.0024881		0.00384103	-0.0325763	0.00384103	-0.0152574				0.00384103	-0.0264621	0.00384103	-0.000567558
2.9932	-0.0324338		0.123	2.48187		0.000415847	-0.0204764	0.000415847	-0.00248831		0.00387277	-0.0325759	0.00387277	-0.0152565				0.00387277	-0.0264661	0.00387277	-0.000568527
2.9964	-0.058576		0.124	2.4816		0.000419021	-0.0204765	0.000419021	-0.00248813		0.00390451	-0.0325751	0.00390451	-0.0152556				0.00390451	-0.02647	0.00390451	-0.000569498
2.9996	-0.0845921		0.125	2.48133		0.000422195	-0.0204766	0.000422195	-0.00248873		0.00393626	-0.0325742	0.00393626	-0.0152546				0.00393626	-0.0264736	0.00393626	-0.000570865
3.0028	-0.1102		0.126	2.48133		0.00042537	-0.0204771	0.00042537	-0.00248894		0.003968	-0.0325734	0.003968	-0.0152537				0.003968	-0.026478	0.003968	-0.000572233
3.006	-0.135117		0.127	2.48107		0.000428544	-0.0204769	0.000428544	-0.00248915		0.00399975	-0.0325726	0.00399975	-0.0152527				0.00399975	-0.0264816	0.00399975	-0.000573997
3.0092	-0.159062		0.128	2.48107		0.000431719	-0.0204774	0.000431719	-0.00248936		0.00403149	-0.0325717	0.00403149	-0.0152521				0.00403149	-0.0264855	0.00403149	-0.000574976
3.0124	-0.18176		0.129	2.4808		0.000434893	-0.0204775	0.000434893	-0.00248957		0.00406323	-0.0325712	0.00406323	-0.0152512				0.00406323	-0.0264899	0.00406323	-0.00057635
3.0156	-0.202947		0.13	2.4808		0.000438067	-0.0204772	0.000438067	-0.00248978		0.00409498	-0.03257	0.00409498	-0.0152502				0.00409498	-0.0264939	0.00409498	-0.000577726
3.0188	-0.222366		0.131	2.48053		0.000441242	-0.0204773	0.000441242	-0.00248999		0.00412672	-0.0325695	0.00412672	-0.0152492				0.00412672	-0.0264974	0.00412672	-0.000578711
3.022	-0.239781		0.132	2.48027		0.000444416	-0.0204778	0.000444416	-0.0024902		0.00415847	-0.0325686	0.00415847	-0.0152482				0.00415847	-0.0265014	0.00415847	-0.000579698
3.0252	-0.254971		0.133	2.48027		0.000447591	-0.0204775	0.000447591	-0.00249041		0.00419021	-0.0325677	0.00419021	-0.0152472				0.00419021	-0.0265053	0.00419021	-0.000581474
3.0284	-0.267734		0.134	2.48027		0.000450765	-0.0204781	0.000450765	-0.00249062		0.00422195	-0.0325667	0.00422195	-0.0152466				0.00422195	-0.0265093	0.00422195	-0.000582859
3.0316	-0.277894		0.135	2.48		0.000453939	-0.0204778	0.000453939	-0.00249044		0.0042537	-0.0325658	0.0042537	-0.0152452				0.0042537	-0.0265132	0.0042537	-0.000583852
3.0348	-0.2853		0.136	2.47973		0.000457114	-0.0204779	0.000457114	-0.00249104		0.00428544	-0.0325648	0.00428544	-0.0152446				0.00428544	-0.0265171	0.00428544	-0.000585241
3.038	-0.289831		0.137	2.47973		0.000460288	-0.020478	0.000460288	-0.00249125		0.00431719	-0.0325643	0.00431719	-0.0152436				0.00431719	-0.0265211	0.00431719	-0.000586632
3.0412	-0.291392		0.138	2.47973		0.000463463	-0.0204781	0.000463463	-0.00249146		0.00434893	-0.0325633	0.00434893	-0.0152426				0.00434893	-0.026525	0.00434893	-0.000588026
3.0444	-0.289922		0.139	2.47947		0.000466637	-0.0204786	0.000466637	-0.00249168		0.00438067	-0.0325627	0.00438067	-0.0152415				0.00438067	-0.0265293	0.00438067	-0.000589028
3.0476	-0.28539		0.14	2.47947		0.000469811	-0.0204787	0.000469811	-0.00249189		0.00441242	-0.0325613	0.00441242	-0.0152405				0.00441242	-0.0265329	0.00441242	-0.000590819
3.0508	-0.2778		0.141	2.4792		0.000472986	-0.0204785	0.000472986	-0.0024921		0.00444416	-0.0325599	0.00444416	-0.0152394				0.00444416	-0.0265368	0.00444416	-0.000591826
3.054	-0.267191		0.142	2.47893		0.00047616	-0.020479	0.00047616	-0.00249231		0.00447591	-0.0325589	0.00447591	-0.0152388				0.00447591	-0.0265407	0.00447591	-0.000593229
3.0572	-0.253633		0.143	2.4784		0.000479335	-0.0204791	0.000479335	-0.00249252		0.00450765	-0.0325583	0.00450765	-0.0152373				0.00450765	-0.0265446	0.00450765	-0.000594634
3.0604	-0.237231		0.144	2.47813		0.000482509	-0.0204792	0.000482509	-0.00249273		0.00453939	-0.0325572	0.00453939	-0.0152366				0.00453939	-0.026549	0.00453939	-0.000595648
3.0636	-0.218122		0.145	2.47813		0.000485683	-0.0204789	0.000485683	-0.00249294		0.00457114	-0.0325562	0.00457114	-0.015236				0.00457114	-0.0265525	0.00457114	-0.000597057
3.0668	-0.196475		0.146	2.4776		0.000488858	-0.0204794	0.000488858	-0.00249315		0.00460288	-0.0325551	0.00460288	-0.0152345				0.00460288	-0.0265568	0.00460288	-0.00059847
3.07	-0.172489		0.147	2.47733		0.000492032	-0.0204796	0.000492032	-0.00249336		0.00463463	-0.032554	0.00463463	-0.0152338				0.00463463	-0.0265607	0.00463463	-0.000599491
3.0732	-0.14639		0.148	2.47707		0.000495207	-0.0204793	0.000495207	-0.00249357		0.00466637	-0.0325533	0.00466637	-0.0152323				0.00466637	-0.0265646	0.00466637	-0.000601302
3.0764	-0.118431		0.149	2.4768		0.000498381	-0.0204794	0.000498381	-0.00249339		0.00469811	-0.0325518	0.00469811	-0.0152316				0.00469811	-0.0265685	0.00469811	-0.000602328
3.0796	-0.0888881		0.15	2.47653		0.000501555	-0.0204799	0.000501555	-0.00249399		0.00472986	-0.0325507	0.00472986	-0.0152301				0.00472986	-0.0265724	0.00472986	-0.000603751
3.0828	-0.0580581		0.151	2.47653		0.00050473	-0.02048	0.00050473	-0.0024942		0.0047616	-0.0325496	0.0047616	-0.0152293				0.0047616	-0.0265763	0.0047616	-0.000604782
3.086	-0.0262555		0.152	2.47627		0.000507904	-0.0204801	0.000507904	-0.00249441		0.00479335	-0.0325489	0.00479335	-0.0152278				0.00479335	-0.0265802	0.00479335	-0.00060621
3.0892	0.00619078		0.153	2.47627		0.000511079	-0.0204802	0.000511079	-0.00249423		0.00482509	-0.0325477	0.00482509	-0.0152267				0.00482509	-0.0265844	0.00482509	-0.00060764
3.0924	0.0389407		0.154	2.47653		0.000514253	-0.0204804	0.000514253	-0.00249484		0.00485683	-0.0325465	0.00485683	-0.0152259				0.00485683	-0.0265879	0.00485683	-0.000608679
3.0956	0.0716474		0.155	2.47627		0.000517427	-0.0204809	0.000517427	-0.00249505		0.00488858	-0.0325454	0.00488858	-0.0152248				0.00488858	-0.0265918	0.00488858	-0.000610115
3.0988	0.103961		0.156	2.47627		0.000520602	-0.0204806	0.000520602	-0.00249526		0.00492032	-0.0325442	0.00492032	-0.015224				0.00492032	-0.0265965	0.00492032	-0.000611553
3.102	0.135531		0.157	2.476		0.000523776	-0.0204807	0.000523776	-0.00249547		0.00495207	-0.0325426	0.00495207	-0.0152225				0.00495207	-0.0266004	0.00495207	-0.0006126
3.1052	0.166013		0.158	2.47547		0.000526951	-0.0204808	0.000526951	-0.00249568		0.00498381	-0.0325418	0.00498381	-0.0152217				0.00498381	-0.0266042	0.00498381	-0.00061365
3.1084	0.19507		0.159	2.47547		0.000530125	-0.0204809	0.000530125	-0.00249589		0.00501555	-0.0325406	0.00501555	-0.0152209				0.00501555	-0.0266081	0.00501555	-0.000614703
3.1116	0.222374		0.16	2.4752		0.000533299	-0.020481	0.000533299	-0.0024961		0.0050473	-0.0325389	0.0050473	-0.0152193				0.0050473	-0.0266124	0.0050473	-0.000616546
3.1148	0.247617		0.161	2.4752		0.000536474	-0.0204816	0.000536474	-0.00249631		0.00507904	-0.0325381	0.00507904	-0.0152185				0.00507904	-0.0266158	0.00507904	-0.000617605
3.118	0.270508		0.162	2.47493		0.000539648	-0.0204813	0.000539648	-0.00249652		0.00511079	-0.0325368	0.00511079	-0.0152173				0.00511079	-0.0266201	0.00511079	-0.000619059
3.1212	0.29078		0.163	2.4744		0.000542823	-0.0204814	0.000542823	-0.00249674		0.00514253	-0.0325356	0.00514253	-0.0152161				0.00514253	-0.0266235	0.00514253	-0.000620517
3.1244	0.30819		0.164	2.4744		0.000545997	-0.0204815	0.000545997	-0.00249695		0.00517427	-0.0325343	0.00517427	-0.0152153				0.00517427	-0.0266278	0.00517427	-0.00062119
3.1276	0.322525		0.165	2.47413		0.000549171	-0.0204816	0.000549171	-0.00249716		0.00520602	-0.032533	0.00520602	-0.0152141				0.00520602	-0.0266316	0.00520602	-0.000622654
3.1308	0.333603		0.166	2.47413		0.000552346	-0.0204817	0.000552346	-0.00249737		0.00523776	-0.0325321	0.00523776	-0.0152129				0.00523776	-0.0266351	0.00523776	-0.00062412
3.134	0.341277		0.167	2.47413		0.00055552	-0.0204822	0.00055552	-0.00249758		0.00526951	-0.0325304	0.00526951	-0.0152116				0.00526951	-0.0266393	0.00526951	-0.000625195
3.1372	0.345435		0.168	2.47413		0.000558695	-0.0204824	0.000558695	-0.00249779		0.00530125	-0.0325291	0.00530125	-0.0152104				0.00530125	-0.0266428	0.00530125	-0.000626274
3.1404	0.346002		0.169	2.47387		0.000561869	-0.0204821	0.000561869	-0.002498		0.00533299	-0.0325277	0.00533299	-0.0152095				0.00533299	-0.026647	0.00533299	-0.000627355
3.1436	0.342939		0.17	2.47387		0.000565043	-0.0204826	0.000565043	-0.00249821		0.00536474	-0.0325264	0.00536474	-0.0152079				0.00536474	-0.0266509	0.00536474	-0.000628833
3.1468	0.336248		0.171	2.4736		0.000568218	-0.0204827	0.000568218	-0.00249843		0.00539648	-0.032525	0.00539648	-0.0152066				0.00539648	-0.0266547	0.00539648	-0.000630313
3.15	0.325971		0.172	2.47333		0.000571392	-0.0204828	0.000571392	-0.00249864		0.00542823	-0.032524	0.00542823	-0.0152061				0.00542823	-0.0266589	0.00542823	-0.000631403
3.1532	0.312187		0.173	2.47307		0.000574567	-0.0204829	0.000574567	-0.00249924		0.00545997	-0.0325222	0.00545997	-0.0152044				0.00545997	-0.0266623	0.00545997	-0.000632496
3.1564	0.295014		0.174	2.47307		0.000577741	-0.0204827	0.000577741	-0.00249906		0.00549171	-0.0325212	0.00549171	-0.0152035				0.00549171	-0.0266662	0.00549171	-0.000633986
3.1596	0.274608		0.175	2.4728		0.000580915	-0.0204828	0.000580915	-0.00249888		0.00552346	-0.0325194	0.00552346	-0.0152022				0.00552346	-0.02667	0.00552346	-0.000634691
3.1628	0.251161		0.176	2.4728		0.00058409	-0.0204833	0.00058409	-0.00249948		0.0055552	-0.032518	0.0055552	-0.0152017				0.0055552	-0.0266738	0.0055552	-0.000636187
3.166	0.2249		0.177	2.4728		0.000587264	-0.0204834	0.000587264	-0.0024993		0.00558695	-0.0325166	0.00558695	-0.0152004				0.00558695	-0.026678	0.00558695	-0.000637685
3.1692	0.196082		0.178	2.4728		0.000590439	-0.0204835	0.000590439	-0.0025003		0.00561869	-0.0325151	0.00561869	-0.0151987				0.00561869	-0.0266818	0.00561869	-0.000638793
3.1724	0.164994		0.179	2.47253		0.000593613	-0.0204836	0.000593613	-0.00250012		0.00565043	-0.0325141	0.00565043	-0.0151981				0.00565043	-0.0266856	0.00565043	-0.000639904
3.1756	0.13195		0.18	2.4728		0.000596788	-0.0204837	0.000596788	-0.00250033		0.00568218	-0.0325122	0.00568218	-0.0151968				0.00568218	-0.0266894	0.00568218	-0.000641411
3.1788	0.0972863		0.181	2.47253		0.000599962	-0.0204839	0.000599962	-0.00250054		0.00571392	-0.0325111	0.00571392	-0.0151954				0.00571392	-0.0266932	0.00571392	-0.000642528
3.182	0.0613607		0.182	2.47227		0.000603136	-0.020484	0.000603136	-0.00250075		0.00574567	-0.0325092	0.00574567	-0.0151941				0.00574567	-0.026697	0.00574567	-0.000644042
3.1852	0.0245465		0.183	2.472		0.000606311	-0.0204837	0.000606311	-0.00250096		0.00577741	-0.0325077	0.00577741	-0.0151931				0.00577741	-0.0267012	0.00577741	-0.000645165
3.1884	-0.012771		0.184	2.472		0.000609485	-0.0204838	0.000609485	-0.00250118		0.00580915	-0.0325062	0.00580915	-0.0151921				0.00580915	-0.026705	0.00580915	-0.000646684
3.1916	-0.0501989		0.185	2.472		0.00061266	-0.0204843	0.00061266	-0.00250139		0.0058409	-0.0325047	0.0058409	-0.0151907				0.0058409	-0.0267088	0.0058409	-0.000647814
3.1948	-0.0873401		0.186	2.47173		0.000615834	-0.0204844	0.000615834	-0.0025016		0.00587264	-0.0325027	0.00587264	-0.0151901				0.00587264	-0.0267126	0.00587264	-0.000648946
3.198	-0.123798		0.187	2.47173		0.000619008	-0.0204845	0.000619008	-0.00250142		0.00590439	-0.0325012	0.00590439	-0.0151887				0.00590439	-0.0267164	0.00590439	-0.000650475
3.2012	-0.159181		0.188	2.47147		0.000622183	-0.0204847	0.000622183	-0.00250163		0.00593613	-0.0324992	0.00593613	-0.0151869				0.00593613	-0.0267202	0.00593613	-0.000651613
3.2044	-0.193107		0.189	2.4712		0.000625357	-0.0204848	0.000625357	-0.00250223		0.00596788	-0.032498	0.00596788	-0.0151859				0.00596788	-0.0267243	0.00596788	-0.000652755
3.2076	-0.225207		0.19	2.47147		0.000628532	-0.0204845	0.000628532	-0.00250245		0.00599962	-0.0324961	0.00599962	-0.0151845				0.00599962	-0.0267281	0.00599962	-0.0006539
3.2108	-0.255128		0.191	2.47147		0.000631706	-0.0204854	0.000631706	-0.00250266		0.00603136	-0.0324945	0.00603136	-0.0151838				0.00603136	-0.0267319	0.00603136	-0.000655441
3.214	-0.282541		0.192	2.47147		0.00063488	-0.0204851	0.00063488	-0.00250326		0.00606311	-0.0324924	0.00606311	-0.0151824				0.00606311	-0.0267356	0.00606311	-0.000656592
3.2172	-0.307138		0.193	2.4712		0.000638055	-0.0204852	0.000638055	-0.00250308		0.00609485	-0.0324912	0.00609485	-0.0151813				0.00609485	-0.0267394	0.00609485	-0.00065814
3.2204	-0.328644		0.194	2.47093		0.000641229	-0.0204853	0.000641229	-0.00250329		0.0061266	-0.0324892	0.0061266	-0.0151799				0.0061266	-0.0267432	0.0061266	-0.000659298
3.2236	-0.346813		0.195	2.47093		0.000644404	-0.0204859	0.000644404	-0.00250311		0.00615834	-0.0324879	0.00615834	-0.0151788				0.00615834	-0.0267473	0.00615834	-0.000660852
3.2268	-0.361435		0.196	2.47067		0.000647578	-0.0204856	0.000647578	-0.00250372		0.00619008	-0.0324863	0.00619008	-0.0151773				0.00619008	-0.0267515	0.00619008	-0.000662016
3.23	-0.372336		0.197	2.47093		0.000650752	-0.0204857	0.000650752	-0.00250393		0.00622183	-0.0324842	0.00622183	-0.0151763				0.00622183	-0.0267548	0.00622183	-0.000662789
3.2332	-0.37938		0.198	2.47093		0.000653927	-0.0204858	0.000653927	-0.00250414		0.00625357	-0.0324825	0.00625357	-0.0151748				0.00625357	-0.0267586	0.00625357	-0.000663959
3.2364	-0.382474		0.199	2.4712		0.000657101	-0.0204863	0.000657101	-0.00250435		0.00628532	-0.0324808	0.00628532	-0.0151737				0.00628532	-0.0267623	0.00628532	-0.000665526
3.2396	-0.381565		0.2	2.47147		0.000660276	-0.020486	0.000660276	-0.00250457		0.00631706	-0.0324795	0.00631706	-0.0151722				0.00631706	-0.0267661	0.00631706	-0.000666703
3.2428	-0.376644		0.201	2.47173		0.00066345	-0.0204861	0.00066345	-0.00250478		0.0063488	-0.0324774	0.0063488	-0.0151714				0.0063488	-0.0267702	0.0063488	-0.000667882
3.246	-0.367743		0.202	2.47227		0.000666624	-0.0204863	0.000666624	-0.00250499		0.00638055	-0.0324756	0.00638055	-0.0151699				0.00638055	-0.026774	0.00638055	-0.000669459
3.2492	-0.354939		0.203	2.47253		0.000669799	-0.0204864	0.000669799	-0.0025052		0.00641229	-0.0324739	0.00641229	-0.0151688				0.00641229	-0.0267777	0.00641229	-0.000670645
3.2524	-0.338351		0.204	2.47253		0.000672973	-0.0204865	0.000672973	-0.00250542		0.00644404	-0.0324721	0.00644404	-0.0151672				0.00644404	-0.0267814	0.00644404	-0.000672229
3.2556	-0.318136		0.205	2.47307		0.000676148	-0.020487	0.000676148	-0.00250563		0.00647578	-0.0324699	0.00647578	-0.0151657				0.00647578	-0.0267856	0.00647578	-0.000673028
3.2588	-0.294494		0.206	2.47333		0.000679322	-0.0204867	0.000679322	-0.00250584		0.00650752	-0.0324685	0.00650752	-0.0151645				0.00650752	-0.0267893	0.00650752	-0.000674224
3.262	-0.267661		0.207	2.4736		0.000682496	-0.0204872	0.000682496	-0.00250605		0.00653927	-0.0324663	0.00653927	-0.0151633				0.00653927	-0.026793	0.00653927	-0.000676211
3.2652	-0.237908		0.208	2.47387		0.000685671	-0.020487	0.000685671	-0.00250627		0.00657101	-0.0324649	0.00657101	-0.0151622				0.00657101	-0.0267967	0.00657101	-0.000677019
3.2684	-0.205539		0.209	2.4744		0.000688845	-0.0204871	0.000688845	-0.00250648		0.00660276	-0.0324631	0.00660276	-0.0151606				0.00660276	-0.0268005	0.00660276	-0.000678619
3.2716	-0.170887		0.21	2.47467		0.00069202	-0.0204876	0.00069202	-0.0025063		0.0066345	-0.0324613	0.0066345	-0.0151594				0.0066345	-0.0268042	0.0066345	-0.000679435
3.2748	-0.134311		0.211	2.47493		0.000695194	-0.0204873	0.000695194	-0.0025069		0.00666624	-0.0324594	0.00666624	-0.0151582				0.00666624	-0.0268083	0.00666624	-0.000681434
3.278	-0.0961907		0.212	2.47573		0.000698368	-0.0204874	0.000698368	-0.00250712		0.00669799	-0.0324572	0.00669799	-0.0151566				0.00669799	-0.0268116	0.00669799	-0.000682257
3.2812	-0.0569254		0.213	2.47653		0.000701543	-0.0204879	0.000701543	-0.00250733		0.00672973	-0.0324553	0.00672973	-0.0151553				0.00672973	-0.0268157	0.00672973	-0.000683476
3.2844	-0.0169278		0.214	2.47733		0.000704717	-0.020488	0.000704717	-0.00250754		0.00676148	-0.0324534	0.00676148	-0.0151541				0.00676148	-0.0268194	0.00676148	-0.000684698
3.2876	0.0233806		0.215	2.47813		0.000707892	-0.0204881	0.000707892	-0.00250775		0.00679322	-0.0324511	0.00679322	-0.0151529				0.00679322	-0.0268231	0.00679322	-0.000686318
3.2908	0.0635734		0.216	2.4792		0.000711066	-0.0204883	0.000711066	-0.00250836		0.00682496	-0.0324496	0.00682496	-0.0151512				0.00682496	-0.0268272	0.00682496	-0.000687153
3.294	0.103224		0.217	2.48		0.00071424	-0.020488	0.00071424	-0.00250818		0.00685671	-0.0324473	0.00685671	-0.01515				0.00685671	-0.0268309	0.00685671	-0.000688779
3.2972	0.141909		0.218	2.48107		0.000717415	-0.0204885	0.000717415	-0.00250839		0.00688845	-0.0324453	0.00688845	-0.0151483				0.00688845	-0.0268346	0.00688845	-0.000690015
3.3004	0.179216		0.219	2.48213		0.000720589	-0.0204882	0.000720589	-0.00250821		0.0069202	-0.0324434	0.0069202	-0.015147				0.0069202	-0.0268383	0.0069202	-0.000691254
3.3036	0.214744		0.22	2.48347		0.000723764	-0.0204887	0.000723764	-0.00250882		0.00695194	-0.0324414	0.00695194	-0.0151453				0.00695194	-0.026842	0.00695194	-0.000692496
3.3068	0.248111		0.221	2.48453		0.000726938	-0.0204888	0.000726938	-0.00250864		0.00698368	-0.0324394	0.00698368	-0.015144				0.00698368	-0.026846	0.00698368	-0.000693741
3.31	0.278959		0.222	2.4856		0.000730112	-0.0204886	0.000730112	-0.00250924		0.00701543	-0.0324375	0.00701543	-0.0151427				0.00701543	-0.0268493	0.00701543	-0.00069499
3.3132	0.306951		0.223	2.48693		0.000733287	-0.0204891	0.000733287	-0.00250985		0.00704717	-0.0324355	0.00704717	-0.0151414				0.00704717	-0.0268534	0.00704717	-0.000696243
3.3164	0.331783		0.224	2.48827		0.000736461	-0.0204892	0.000736461	-0.00250967		0.00707892	-0.0324331	0.00707892	-0.0151401				0.00707892	-0.0268571	0.00707892	-0.000697498
3.3196	0.353185		0.225	2.48933		0.000739636	-0.0204889	0.000739636	-0.00250988		0.00711066	-0.032431	0.00711066	-0.0151384				0.00711066	-0.0268611	0.00711066	-0.000699151
3.3228	0.370919		0.226	2.49067		0.00074281	-0.0204894	0.00074281	-0.00251009		0.0071424	-0.032429	0.0071424	-0.0151371				0.0071424	-0.0268644	0.0071424	-0.000700019
3.326	0.38479		0.227	2.492		0.000745984	-0.0204895	0.000745984	-0.00251031		0.00717415	-0.0324269	0.00717415	-0.0151357				0.00717415	-0.0268685	0.00717415	-0.000701285
3.3292	0.394639		0.228	2.49333		0.000749159	-0.0204896	0.000749159	-0.00251052		0.00720589	-0.0324245	0.00720589	-0.0151343				0.00720589	-0.0268717	0.00720589	-0.000702947
3.3324	0.400355		0.229	2.4944		0.000752333	-0.0204901	0.000752333	-0.00251034		0.00723764	-0.0324228	0.00723764	-0.0151326				0.00723764	-0.0268754	0.00723764	-0.000704219
3.3356	0.401868		0.23	2.49573		0.000755508	-0.0204899	0.000755508	-0.00251094		0.00726938	-0.0324203	0.00726938	-0.0151312				0.00726938	-0.0268798	0.00726938	-0.000705101
3.3388	0.399154		0.231	2.49707		0.000758682	-0.0204896	0.000758682	-0.00251116		0.00730112	-0.0324182	0.00730112	-0.0151298				0.00730112	-0.0268835	0.00730112	-0.00070638
3.342	0.392233		0.232	2.49813		0.000761856	-0.0204901	0.000761856	-0.00251137		0.00733287	-0.0324161	0.00733287	-0.0151281				0.00733287	-0.0268871	0.00733287	-0.000708056
3.3452	0.381173		0.233	2.49947		0.000765031	-0.0204906	0.000765031	-0.00251158		0.00736461	-0.032414	0.00736461	-0.015127				0.00736461	-0.0268912	0.00736461	-0.000709341
3.3484	0.366083		0.234	2.50107		0.000768205	-0.0204907	0.000768205	-0.0025118		0.00739636	-0.0324114	0.00739636	-0.0151252				0.00739636	-0.0268948	0.00739636	-0.000711024
3.3516	0.347117		0.235	2.5024		0.00077138	-0.0204904	0.00077138	-0.00251162		0.0074281	-0.0324093	0.0074281	-0.0151238				0.0074281	-0.0268985	0.0074281	-0.000711922
3.3548	0.324473		0.236	2.50373		0.000774554	-0.0204905	0.000774554	-0.00251222		0.00745984	-0.0324075	0.00745984	-0.0151224				0.00745984	-0.0269021	0.00745984	-0.000713217
3.358	0.298385		0.237	2.50533		0.000777728	-0.0204911	0.000777728	-0.00251244		0.00749159	-0.032405	0.00749159	-0.015121				0.00749159	-0.0269062	0.00749159	-0.000714516
3.3612	0.269128		0.238	2.50693		0.000780903	-0.0204912	0.000780903	-0.00251265		0.00752333	-0.0324028	0.00752333	-0.0151195				0.00752333	-0.0269098	0.00752333	-0.000715818
3.3644	0.23701		0.239	2.50853		0.000784077	-0.0204909	0.000784077	-0.00251247		0.00755508	-0.0324006	0.00755508	-0.0151181				0.00755508	-0.0269134	0.00755508	-0.000717124
3.3676	0.202368		0.24	2.5104		0.000787252	-0.0204914	0.000787252	-0.00251308		0.00758682	-0.032398	0.00758682	-0.0151166				0.00758682	-0.0269174	0.00758682	-0.000718433
3.3708	0.165568		0.241	2.512		0.000790426	-0.0204911	0.000790426	-0.00251329		0.00761856	-0.0323957	0.00761856	-0.0151151				0.00761856	-0.0269211	0.00761856	-0.000719745
3.374	0.126999		0.242	2.51333		0.0007936	-0.0204916	0.0007936	-0.00251311		0.00765031	-0.0323935	0.00765031	-0.0151133				0.00765031	-0.0269247	0.00765031	-0.000721454
3.3772	0.0870713		0.243	2.51493		0.000796775	-0.0204917	0.000796775	-0.00251332		0.00768205	-0.0323912	0.00768205	-0.0151118				0.00768205	-0.0269283	0.00768205	-0.000722379
3.3804	0.0462081		0.244	2.5168		0.000799949	-0.0204919	0.000799949	-0.00251393		0.0077138	-0.032389	0.0077138	-0.0151103				0.0077138	-0.0269319	0.0077138	-0.000724095
3.3836	0.00484339		0.245	2.5184		0.000803124	-0.020492	0.000803124	-0.00251414		0.00774554	-0.0323863	0.00774554	-0.0151084				0.00774554	-0.0269359	0.00774554	-0.000725421
3.3868	-0.0365828		0.246	2.52		0.000806298	-0.0204921	0.000806298	-0.00251436		0.00777728	-0.032384	0.00777728	-0.0151073				0.00777728	-0.02694	0.00777728	-0.000726356
3.39	-0.0776291		0.247	2.5216		0.000809472	-0.0204918	0.000809472	-0.00251418		0.00780903	-0.0323817	0.00780903	-0.0151057				0.00780903	-0.0269432	0.00780903	-0.000727688
3.3932	-0.117858		0.248	2.52293		0.000812647	-0.0204927	0.000812647	-0.00251439		0.00784077	-0.032379	0.00784077	-0.0151038				0.00784077	-0.0269472	0.00784077	-0.000729023
3.3964	-0.156842		0.249	2.52453		0.000815821	-0.020492	0.000815821	-0.002515		0.00787252	-0.032377	0.00787252	-0.0151027				0.00787252	-0.0269508	0.00787252	-0.000729969
3.3996	-0.194163		0.25	2.52613		0.000818996	-0.0204925	0.000818996	-0.00251482		0.00790426	-0.0323747	0.00790426	-0.0151011				0.00790426	-0.0269548	0.00790426	-0.000731704
3.4028	-0.229425		0.251	2.528		0.00082217	-0.0204923	0.00082217	-0.00251542		0.007936	-0.0323719	0.007936	-0.0150991				0.007936	-0.0269588	0.007936	-0.000732656
3.406	-0.262253		0.252	2.52933		0.000825344	-0.0204928	0.000825344	-0.00251524		0.00796775	-0.0323696	0.00796775	-0.0150976				0.00796775	-0.026962	0.00796775	-0.000734005
3.4092	-0.292297		0.253	2.53067		0.000828519	-0.0204925	0.000828519	-0.00251546		0.00799949	-0.0323672	0.00799949	-0.0150956				0.00799949	-0.0269656	0.00799949	-0.000735357
3.4124	-0.319239		0.254	2.53227		0.000831693	-0.0204926	0.000831693	-0.00251567		0.00803124	-0.0323648	0.00803124	-0.0150944				0.00803124	-0.0269692	0.00803124	-0.000736319
3.4156	-0.34279		0.255	2.53387		0.000834868	-0.0204935	0.000834868	-0.00251588		0.00806298	-0.0323624	0.00806298	-0.0150924				0.00806298	-0.0269731	0.00806298	-0.000738071
3.4188	-0.362703		0.256	2.53547		0.000838042	-0.0204932	0.000838042	-0.00251649		0.00809472	-0.0323596	0.00809472	-0.0150908				0.00809472	-0.0269771	0.00809472	-0.000739039
3.422	-0.378765		0.257	2.53733		0.000841216	-0.0204937	0.000841216	-0.00251631		0.00812647	-0.0323571	0.00812647	-0.0150896				0.00812647	-0.0269803	0.00812647	-0.00074001
3.4252	-0.390808		0.258	2.53893		0.000844391	-0.0204935	0.000844391	-0.00251692		0.00815821	-0.0323551	0.00815821	-0.015088				0.00815821	-0.0269843	0.00815821	-0.000741379
3.4284	-0.398708		0.259	2.5408		0.000847565	-0.0204936	0.000847565	-0.00251674		0.00818996	-0.0323518	0.00818996	-0.0150863				0.00818996	-0.0269879	0.00818996	-0.00074275
3.4316	-0.402385		0.26	2.5424		0.00085074	-0.0204937	0.00085074	-0.00251695		0.0082217	-0.0323494	0.0082217	-0.0150843				0.0082217	-0.0269914	0.0082217	-0.000743731
3.4348	-0.401804		0.261	2.544		0.000853914	-0.0204938	0.000853914	-0.00251717		0.00825344	-0.0323469	0.00825344	-0.0150827				0.00825344	-0.026995	0.00825344	-0.000744715
3.438	-0.396975		0.262	2.5456		0.000857088	-0.0204939	0.000857088	-0.00251738		0.00828519	-0.0323444	0.00828519	-0.015081				0.00828519	-0.0269986	0.00828519	-0.000746096
3.4412	-0.387955		0.263	2.5472		0.000860263	-0.020494	0.000860263	-0.00251799		0.00831693	-0.0323418	0.00831693	-0.0150793				0.00831693	-0.0270029	0.00831693	-0.000747086
3.4444	-0.374843		0.264	2.54853		0.000863437	-0.0204941	0.000863437	-0.0025182		0.00834868	-0.0323393	0.00834868	-0.0150773				0.00834868	-0.0270061	0.00834868	-0.000748867
3.4476	-0.357785		0.265	2.55013		0.000866612	-0.0204939	0.000866612	-0.00251842		0.00838042	-0.032336	0.00838042	-0.015076				0.00838042	-0.0270101	0.00838042	-0.000749863
3.4508	-0.33697		0.266	2.55173		0.000869786	-0.0204944	0.000869786	-0.00251863		0.00841216	-0.0323338	0.00841216	-0.0150743				0.00841216	-0.0270136	0.00841216	-0.000751257
3.454	-0.312624		0.267	2.55307		0.00087296	-0.0204945	0.00087296	-0.00251845		0.00844391	-0.0323313	0.00844391	-0.0150726				0.00844391	-0.0270176	0.00844391	-0.000752653
3.4572	-0.285014		0.268	2.5544		0.000876135	-0.020495	0.000876135	-0.00251867		0.00847565	-0.0323283	0.00847565	-0.0150709				0.00847565	-0.0270207	0.00847565	-0.000754052
3.4604	-0.254441		0.269	2.556		0.000879309	-0.0204947	0.000879309	-0.00251927		0.0085074	-0.0323257	0.0085074	-0.0150695				0.0085074	-0.0270247	0.0085074	-0.000755455
3.4636	-0.221236		0.27	2.5576		0.000882484	-0.0204952	0.000882484	-0.00251909		0.00853914	-0.0323227	0.00853914	-0.0150674				0.00853914	-0.0270282	0.00853914	-0.00075686
3.4668	-0.18576		0.271	2.5592		0.000885658	-0.0204949	0.000885658	-0.00251931		0.00857088	-0.0323201	0.00857088	-0.0150657				0.00857088	-0.0270322	0.00857088	-0.000758268
3.47	-0.148397		0.272	2.56053		0.000888832	-0.0204954	0.000888832	-0.00251992		0.00860263	-0.0323174	0.00860263	-0.0150643				0.00860263	-0.0270357	0.00860263	-0.00075968
3.4732	-0.109549		0.273	2.56187		0.000892007	-0.0204952	0.000892007	-0.00251974		0.00863437	-0.0323144	0.00863437	-0.0150621				0.00863437	-0.0270393	0.00863437	-0.000761094
3.4764	-0.0696359		0.274	2.5632		0.000895181	-0.0204953	0.000895181	-0.00251995		0.00866612	-0.0323121	0.00866612	-0.0150608				0.00866612	-0.0270432	0.00866612	-0.000762512
3.4796	-0.0290881		0.275	2.56453		0.000898356	-0.0204958	0.000898356	-0.00252016		0.00869786	-0.0323091	0.00869786	-0.0150594				0.00869786	-0.0270471	0.00869786	-0.000763933
3.4828	0.0116598		0.276	2.56613		0.00090153	-0.0204955	0.00090153	-0.00251998		0.0087296	-0.0323064	0.0087296	-0.0150572				0.0087296	-0.0270507	0.0087296	-0.000764963
3.486	0.052172		0.277	2.56747		0.000904704	-0.0204956	0.000904704	-0.00252059		0.00876135	-0.0323041	0.00876135	-0.0150554				0.00876135	-0.0270542	0.00876135	-0.000766783
3.4892	0.0920157		0.278	2.5688		0.000907879	-0.0204961	0.000907879	-0.00252081		0.00879309	-0.032301	0.00879309	-0.015054				0.00879309	-0.0270577	0.00879309	-0.000767819
3.4924	0.130766		0.279	2.5704		0.000911053	-0.0204962	0.000911053	-0.00252063		0.00882484	-0.0322979	0.00882484	-0.0150522				0.00882484	-0.0270613	0.00882484	-0.000769252
3.4956	0.168011		0.28	2.57147		0.000914228	-0.0204964	0.000914228	-0.00252124		0.00885658	-0.0322951	0.00885658	-0.0150504				0.00885658	-0.0270652	0.00885658	-0.000770688
3.4988	0.203356		0.281	2.5728		0.000917402	-0.0204961	0.000917402	-0.00252106		0.00888832	-0.032292	0.00888832	-0.0150489				0.00888832	-0.0270691	0.00888832	-0.000771733
3.502	0.236427		0.282	2.57413		0.000920576	-0.0204966	0.000920576	-0.00252166		0.00892007	-0.0322892	0.00892007	-0.0150471				0.00892007	-0.0270726	0.00892007	-0.000773175
3.5052	0.266877		0.283	2.57573		0.000923751	-0.0204963	0.000923751	-0.00252188		0.00895181	-0.0322868	0.00895181	-0.0150456				0.00895181	-0.0270761	0.00895181	-0.000774619
3.5084	0.294388		0.284	2.5768		0.000926925	-0.0204964	0.000926925	-0.00252209		0.00898356	-0.0322832	0.00898356	-0.0150438				0.00898356	-0.02708	0.00898356	-0.000776067
3.5116	0.318674		0.285	2.57813		0.0009301	-0.0204965	0.0009301	-0.00252231		0.0090153	-0.0322808	0.0090153	-0.0150419				0.0090153	-0.0270836	0.0090153	-0.000777124
3.5148	0.339487		0.286	2.5792		0.000933274	-0.0204966	0.000933274	-0.00252252		0.00904704	-0.032278	0.00904704	-0.01504				0.00904704	-0.0270875	0.00904704	-0.000778578
3.518	0.356615		0.287	2.58027		0.000936448	-0.0204972	0.000936448	-0.00252234		0.00907879	-0.0322744	0.00907879	-0.0150385				0.00907879	-0.027091	0.00907879	-0.000780035
3.5212	0.369888		0.288	2.58107		0.000939623	-0.0204973	0.000939623	-0.00252256		0.00911053	-0.0322719	0.00911053	-0.0150366				0.00911053	-0.0270949	0.00911053	-0.000781494
3.5244	0.379178		0.289	2.58267		0.000942797	-0.0204974	0.000942797	-0.00252317		0.00914228	-0.0322691	0.00914228	-0.0150351				0.00914228	-0.027098	0.00914228	-0.000782957
3.5276	0.384401		0.29	2.584		0.000945972	-0.0204975	0.000945972	-0.00252299		0.00917402	-0.0322658	0.00917402	-0.0150332				0.00917402	-0.0271019	0.00917402	-0.000784029
3.5308	0.385515		0.291	2.58507		0.000949146	-0.0204976	0.000949146	-0.0025236		0.00920576	-0.0322629	0.00920576	-0.0150313				0.00920576	-0.0271054	0.00920576	-0.000785103
3.534	0.382525		0.292	2.58587		0.00095232	-0.0204977	0.00095232	-0.00252342		0.00923751	-0.0322596	0.00923751	-0.0150294				0.00923751	-0.0271093	0.00923751	-0.000786575
3.5372	0.375479		0.293	2.58667		0.000955495	-0.0204982	0.000955495	-0.00252402		0.00926925	-0.0322567	0.00926925	-0.0150274				0.00926925	-0.0271128	0.00926925	-0.000787655
3.5404	0.36447		0.294	2.5872		0.000958669	-0.020498	0.000958669	-0.00252385		0.009301	-0.0322538	0.009301	-0.0150259				0.009301	-0.0271162	0.009301	-0.000789526
3.5436	0.349632		0.295	2.58827		0.000961844	-0.0204981	0.000961844	-0.00252406		0.00933274	-0.0322508	0.00933274	-0.0150239				0.00933274	-0.0271197	0.00933274	-0.000790612
3.5468	0.331143		0.296	2.58907		0.000965018	-0.0204986	0.000965018	-0.00252428		0.00936448	-0.0322479	0.00936448	-0.0150219				0.00936448	-0.027124	0.00936448	-0.000792095
3.55	0.309215		0.297	2.5896		0.000968192	-0.0204983	0.000968192	-0.00252488		0.00939623	-0.0322445	0.00939623	-0.0150196				0.00939623	-0.0271275	0.00939623	-0.000793581
3.5532	0.284101		0.298	2.58987		0.000971367	-0.0204984	0.000971367	-0.0025247		0.00942797	-0.0322411	0.00942797	-0.015018				0.00942797	-0.0271306	0.00942797	-0.000794676
3.5564	0.256084		0.299	2.5904		0.000974541	-0.0204989	0.000974541	-0.00252492		0.00945972	-0.0322381	0.00945972	-0.015016				0.00945972	-0.0271345	0.00945972	-0.000796167
3.5596	0.22548		0.3	2.59093		0.000977716	-0.0204982	0.000977716	-0.00252553		0.00949146	-0.0322347	0.00949146	-0.015014				0.00949146	-0.0271383	0.00949146	-0.000797661
3.5628	0.192629		0.301	2.5912		0.00098089	-0.0204987	0.00098089	-0.00252535		0.0095232	-0.0322317	0.0095232	-0.015012				0.0095232	-0.0271418	0.0095232	-0.000798764
3.566	0.157896		0.302	2.592		0.000984065	-0.0204989	0.000984065	-0.00252596		0.00955495	-0.0322286	0.00955495	-0.01501				0.00955495	-0.0271461	0.00955495	-0.000800264
3.5692	0.121663		0.303	2.59227		0.000987239	-0.0204986	0.000987239	-0.00252617		0.00958669	-0.0322256	0.00958669	-0.0150083				0.00958669	-0.0271491	0.00958669	-0.000801373
3.5724	0.0843254		0.304	2.59227		0.000990413	-0.0204995	0.000990413	-0.0025256		0.00961844	-0.0322221	0.00961844	-0.0150063				0.00961844	-0.0271526	0.00961844	-0.000802878
3.5756	0.0462897		0.305	2.5928		0.000993588	-0.0204996	0.000993588	-0.00252582		0.00965018	-0.0322191	0.00965018	-0.0150046				0.00965018	-0.0271565	0.00965018	-0.000803993
3.5788	0.0079684		0.306	2.59333		0.000996762	-0.0204993	0.000996762	-0.00252642		0.00968192	-0.0322163	0.00968192	-0.0150022				0.00968192	-0.0271599	0.00968192	-0.000805504
3.582	-0.0302246		0.307	2.5936		0.000999937	-0.0204994	0.000999937	-0.00252664		0.00971367	-0.0322125	0.00971367	-0.0150005				0.00971367	-0.0271638	0.00971367	-0.000807017
3.5852	-0.0678798		0.308	2.59387		0.00100311	-0.0204995	0.00100311	-0.00252685		0.00974541	-0.0322097	0.00974541	-0.0149989				0.00974541	-0.0271673	0.00974541	-0.000808533
3.5884	-0.104596		0.309	2.59413		0.00100629	-0.0205001	0.00100629	-0.00252707		0.00977716	-0.0322062	0.00977716	-0.0149964				0.00977716	-0.0271707	0.00977716	-0.000809658
3.5916	-0.139984		0.31	2.59467		0.00100946	-0.0205002	0.00100946	-0.00252729		0.0098089	-0.032203	0.0098089	-0.0149943				0.0098089	-0.0271746	0.0098089	-0.00081118
3.5948	-0.173671		0.311	2.59467		0.00101263	-0.0205003	0.00101263	-0.00252711		0.00984065	-0.0321999	0.00984065	-0.014993				0.00984065	-0.0271776	0.00984065	-0.000812311
3.598	-0.205305		0.312	2.5952		0.00101581	-0.0205004	0.00101581	-0.00252811		0.00987239	-0.0321963	0.00987239	-0.0149905				0.00987239	-0.0271815	0.00987239	-0.000813838
3.6012	-0.234557		0.313	2.59547		0.00101898	-0.0205001	0.00101898	-0.00252793		0.00990413	-0.0321927	0.00990413	-0.0149884				0.00990413	-0.0271853	0.00990413	-0.000815367
3.6044	-0.261126		0.314	2.5952		0.00102216	-0.0205002	0.00102216	-0.00252815		0.00993588	-0.0321891	0.00993588	-0.0149866				0.00993588	-0.0271892	0.00993588	-0.000816506
3.6076	-0.284744		0.315	2.59493		0.00102533	-0.0205003	0.00102533	-0.00252836		0.00996762	-0.0321859	0.00996762	-0.0149845				0.00996762	-0.0271926	0.00996762	-0.000818041
3.6108	-0.305174		0.316	2.59493		0.00102851	-0.0205008	0.00102851	-0.00252858		0.00999937	-0.0321831	0.00999937	-0.0149827				0.00999937	-0.0271964	0.00999937	-0.000819578
3.614	-0.322219		0.317	2.59467		0.00103168	-0.020501	0.00103168	-0.00252879		0.0100311	-0.0321794	0.0100311	-0.0149802				0.0100311	-0.0271999	0.0100311	-0.000820725
3.6172	-0.335715		0.318	2.59467		0.00103485	-0.0205011	0.00103485	-0.00252901		0.0100629	-0.0321758	0.0100629	-0.0149784				0.0100629	-0.0272037	0.0100629	-0.000821874
3.6204	-0.345541		0.319	2.5944		0.00103803	-0.0205008	0.00103803	-0.00252922		0.0100946	-0.0321725	0.0100946	-0.0149763				0.0100946	-0.0272072	0.0100946	-0.000823813
3.6236	-0.351615		0.32	2.59387		0.0010412	-0.0205013	0.0010412	-0.00252944		0.0101263	-0.0321688	0.0101263	-0.0149745				0.0101263	-0.0272106	0.0101263	-0.000824967
3.6268	-0.353897		0.321	2.59333		0.00104438	-0.0205014	0.00104438	-0.00252965		0.0101581	-0.0321655	0.0101581	-0.0149723				0.0101581	-0.0272144	0.0101581	-0.000826517
3.63	-0.352387		0.322	2.59307		0.00104755	-0.0205011	0.00104755	-0.00252987		0.0101898	-0.0321622	0.0101898	-0.0149701				0.0101898	-0.0272179	0.0101898	-0.000827677
3.6332	-0.347128		0.323	2.59253		0.00105073	-0.0205013	0.00105073	-0.00253008		0.0102216	-0.0321588	0.0102216	-0.0149683				0.0102216	-0.0272217	0.0102216	-0.000829232
3.6364	-0.338202		0.324	2.592		0.0010539	-0.0205018	0.0010539	-0.0025303		0.0102533	-0.0321551	0.0102533	-0.0149665				0.0102533	-0.0272251	0.0102533	-0.000831184
3.6396	-0.325731		0.325	2.5912		0.00105708	-0.0205019	0.00105708	-0.00253052		0.0102851	-0.0321517	0.0102851	-0.0149643				0.0102851	-0.0272285	0.0102851	-0.000831957
3.6428	-0.309873		0.326	2.59067		0.00106025	-0.020502	0.00106025	-0.00253034		0.0103168	-0.032148	0.0103168	-0.014962				0.0103168	-0.0272324	0.0103168	-0.000833127
3.646	-0.290825		0.327	2.58987		0.00106342	-0.0205021	0.00106342	-0.00253095		0.0103485	-0.0321446	0.0103485	-0.0149598				0.0103485	-0.0272358	0.0103485	-0.000834692
3.6492	-0.268813		0.328	2.58907		0.0010666	-0.0205022	0.0010666	-0.00253116		0.0103803	-0.0321408	0.0103803	-0.0149575				0.0103803	-0.0272392	0.0103803	-0.00083626
3.6524	-0.244096		0.329	2.58853		0.00106977	-0.0205023	0.00106977	-0.00253138		0.010412	-0.0321374	0.010412	-0.0149557				0.010412	-0.027243	0.010412	-0.000837437
3.6556	-0.216962		0.33	2.588		0.00107295	-0.020502	0.00107295	-0.0025312		0.0104438	-0.0321339	0.0104438	-0.0149534				0.0104438	-0.0272472	0.0104438	-0.000838617
3.6588	-0.18772		0.331	2.58747		0.00107612	-0.0205029	0.00107612	-0.00253102		0.0104755	-0.0321301	0.0104755	-0.0149511				0.0104755	-0.0272503	0.0104755	-0.000840192
3.662	-0.156701		0.332	2.58667		0.0010793	-0.0205027	0.0010793	-0.00253203		0.0105073	-0.0321266	0.0105073	-0.0149493				0.0105073	-0.0272541	0.0105073	-0.000841376
3.6652	-0.124252		0.333	2.5864		0.00108247	-0.0205024	0.00108247	-0.00253185		0.010539	-0.0321231	0.010539	-0.0149474				0.010539	-0.0272579	0.010539	-0.000842957
3.6684	-0.090735		0.334	2.58613		0.00108565	-0.0205029	0.00108565	-0.00253246		0.0105708	-0.0321193	0.0105708	-0.0149451				0.0105708	-0.0272609	0.0105708	-0.000844539
3.6716	-0.0565195		0.335	2.58507		0.00108882	-0.020503	0.00108882	-0.00253228		0.0106025	-0.0321157	0.0106025	-0.0149427				0.0106025	-0.0272651	0.0106025	-0.00084573
3.6748	-0.0219796		0.336	2.584		0.00109199	-0.0205031	0.00109199	-0.00253249		0.0106342	-0.0321118	0.0106342	-0.0149408				0.0106342	-0.0272689	0.0106342	-0.000846924
3.678	0.0125102		0.337	2.58267		0.00109517	-0.0205028	0.00109517	-0.00253271		0.010666	-0.0321083	0.010666	-0.0149385				0.010666	-0.0272719	0.010666	-0.00084812
3.6812	0.0465786		0.338	2.58187		0.00109834	-0.0205033	0.00109834	-0.00253293		0.0106977	-0.0321047	0.0106977	-0.0149358				0.0106977	-0.0272753	0.0106977	-0.000849712
3.6844	0.0798626		0.339	2.5808		0.00110152	-0.0205035	0.00110152	-0.00253314		0.0107295	-0.0321008	0.0107295	-0.0149338				0.0107295	-0.0272787	0.0107295	-0.000851306
3.6876	0.11201		0.34	2.57973		0.00110469	-0.020504	0.00110469	-0.00253336		0.0107612	-0.0320972	0.0107612	-0.0149319				0.0107612	-0.0272821	0.0107612	-0.000852115
3.6908	0.142684		0.341	2.5792		0.00110787	-0.0205037	0.00110787	-0.00253318		0.010793	-0.0320932	0.010793	-0.0149299				0.010793	-0.0272859	0.010793	-0.000853714
3.694	0.171565		0.342	2.5784		0.00111104	-0.0205038	0.00111104	-0.00253418		0.0108247	-0.0320896	0.0108247	-0.0149275				0.0108247	-0.0272897	0.0108247	-0.000855315
3.6972	0.198357		0.343	2.57733		0.00111421	-0.0205039	0.00111421	-0.00253401		0.0108565	-0.032086	0.0108565	-0.0149252				0.0108565	-0.0272931	0.0108565	-0.000856918
3.7004	0.222791		0.344	2.5768		0.00111739	-0.020504	0.00111739	-0.00253422		0.0108882	-0.032082	0.0108882	-0.0149228				0.0108882	-0.0272969	0.0108882	-0.000857735
3.7036	0.244622		0.345	2.57627		0.00112056	-0.0205041	0.00112056	-0.00253444		0.0109199	-0.0320775	0.0109199	-0.0149204				0.0109199	-0.0273003	0.0109199	-0.000859343
3.7068	0.263639		0.346	2.576		0.00112374	-0.0205043	0.00112374	-0.00253465		0.0109517	-0.0320743	0.0109517	-0.0149188				0.0109517	-0.0273041	0.0109517	-0.000860952
3.71	0.279659		0.347	2.57547		0.00112691	-0.0205044	0.00112691	-0.00253487		0.0109834	-0.0320702	0.0109834	-0.014916				0.0109834	-0.0273074	0.0109834	-0.00086217
3.7132	0.292538		0.348	2.57493		0.00113009	-0.0205049	0.00113009	-0.00253509		0.0110152	-0.0320665	0.0110152	-0.0149139				0.0110152	-0.0273108	0.0110152	-0.00086339
3.7164	0.302164		0.349	2.5744		0.00113326	-0.0205046	0.00113326	-0.0025353		0.0110469	-0.0320624	0.0110469	-0.0149115				0.0110469	-0.0273146	0.0110469	-0.000865006
3.7196	0.308462		0.35	2.57387		0.00113644	-0.0205051	0.00113644	-0.00253552		0.0110787	-0.0320586	0.0110787	-0.0149095				0.0110787	-0.027318	0.0110787	-0.000866624
3.7228	0.311396		0.351	2.5728		0.00113961	-0.0205052	0.00113961	-0.00253534		0.0111104	-0.0320549	0.0111104	-0.0149074				0.0111104	-0.0273214	0.0111104	-0.00086785
3.726	0.310965		0.352	2.57227		0.00114278	-0.0205053	0.00114278	-0.00253595		0.0111421	-0.0320512	0.0111421	-0.0149046				0.0111421	-0.0273252	0.0111421	-0.000869079
3.7292	0.307203		0.353	2.572		0.00114596	-0.0205054	0.00114596	-0.00253577		0.0111739	-0.032047	0.0111739	-0.0149025				0.0111739	-0.0273285	0.0111739	-0.000870703
3.7324	0.300184		0.354	2.57173		0.00114913	-0.0205052	0.00114913	-0.00253638		0.0112056	-0.0320432	0.0112056	-0.0149004				0.0112056	-0.0273323	0.0112056	-0.000871935
3.7356	0.290014		0.355	2.5712		0.00115231	-0.0205053	0.00115231	-0.00253581		0.0112374	-0.0320394	0.0112374	-0.0148975				0.0112374	-0.0273357	0.0112374	-0.000873563
3.7388	0.276832		0.356	2.5704		0.00115548	-0.0205054	0.00115548	-0.00253682		0.0112691	-0.0320348	0.0112691	-0.0148954				0.0112691	-0.0273395	0.0112691	-0.000874799
3.742	0.26081		0.357	2.56987		0.00115866	-0.0205059	0.00115866	-0.00253664		0.0113009	-0.0320314	0.0113009	-0.0148933				0.0113009	-0.0273428	0.0113009	-0.000876431
3.7452	0.242149		0.358	2.56933		0.00116183	-0.0205056	0.00116183	-0.00253686		0.0113326	-0.0320267	0.0113326	-0.0148908				0.0113326	-0.0273466	0.0113326	-0.000877672
3.7484	0.221076		0.359	2.56853		0.00116501	-0.0205057	0.00116501	-0.00253707		0.0113644	-0.0320229	0.0113644	-0.0148887				0.0113644	-0.02735	0.0113644	-0.000879307
3.7516	0.197842		0.36	2.568		0.00116818	-0.0205058	0.00116818	-0.00253729		0.0113961	-0.032019	0.0113961	-0.0148862				0.0113961	-0.0273533	0.0113961	-0.000880552
3.7548	0.17272		0.361	2.56747		0.00117135	-0.0205064	0.00117135	-0.00253751		0.0114278	-0.0320147	0.0114278	-0.0148841				0.0114278	-0.0273567	0.0114278	-0.000881798
3.758	0.145999		0.362	2.5664		0.00117453	-0.0205065	0.00117453	-0.00253812		0.0114596	-0.0320104	0.0114596	-0.0148815				0.0114596	-0.0273605	0.0114596	-0.000883439
3.7612	0.117986		0.363	2.5656		0.0011777	-0.0205058	0.0011777	-0.00253833		0.0114913	-0.0320069	0.0114913	-0.0148794				0.0114913	-0.0273635	0.0114913	-0.000884689
3.7644	0.0889951		0.364	2.56533		0.00118088	-0.0205067	0.00118088	-0.00253816		0.0115231	-0.0320026	0.0115231	-0.0148772				0.0115231	-0.0273672	0.0115231	-0.000886334
3.7676	0.0593494		0.365	2.56507		0.00118405	-0.0205068	0.00118405	-0.00253837		0.0115548	-0.0319986	0.0115548	-0.014875				0.0115548	-0.0273706	0.0115548	-0.000887587
3.7708	0.0293767		0.366	2.56453		0.00118723	-0.0205069	0.00118723	-0.00253859		0.0115866	-0.0319946	0.0115866	-0.0148721				0.0115866	-0.0273739	0.0115866	-0.000889236
3.774	-0.000595147		0.367	2.564		0.0011904	-0.020507	0.0011904	-0.00253881		0.0116183	-0.0319899	0.0116183	-0.0148699				0.0116183	-0.0273777	0.0116183	-0.000890493
3.7772	-0.0302422		0.368	2.56347		0.00119358	-0.0205071	0.00119358	-0.00253942		0.0116501	-0.0319859	0.0116501	-0.0148677				0.0116501	-0.0273811	0.0116501	-0.000891752
3.7804	-0.0592469		0.369	2.5632		0.00119675	-0.0205073	0.00119675	-0.00253924		0.0116818	-0.0319823	0.0116818	-0.0148655				0.0116818	-0.0273844	0.0116818	-0.000893406
3.7836	-0.0873025		0.37	2.56293		0.00119992	-0.0205078	0.00119992	-0.00253985		0.0117135	-0.0319774	0.0117135	-0.0148629				0.0117135	-0.0273878	0.0117135	-0.000894668
3.7868	-0.114116		0.371	2.5624		0.0012031	-0.0205075	0.0012031	-0.00253967		0.0117453	-0.0319734	0.0117453	-0.0148603				0.0117453	-0.0273919	0.0117453	-0.000895932
3.79	-0.13941		0.372	2.56213		0.00120627	-0.0205072	0.00120627	-0.0025391		0.011777	-0.0319693	0.011777	-0.014858				0.011777	-0.0273953	0.011777	-0.000897198
3.7932	-0.162926		0.373	2.56133		0.00120945	-0.0205077	0.00120945	-0.00254011		0.0118088	-0.0319649	0.0118088	-0.0148554				0.0118088	-0.0273986	0.0118088	-0.000898859
3.7964	-0.18443		0.374	2.5608		0.00121262	-0.0205078	0.00121262	-0.00253993		0.0118405	-0.0319608	0.0118405	-0.0148532				0.0118405	-0.027402	0.0118405	-0.000900127
3.7996	-0.20371		0.375	2.56053		0.0012158	-0.0205079	0.0012158	-0.00254054		0.0118723	-0.0319563	0.0118723	-0.0148509				0.0118723	-0.0274053	0.0118723	-0.000901791
3.8028	-0.220582		0.376	2.56		0.00121897	-0.0205081	0.00121897	-0.00254076		0.011904	-0.0319522	0.011904	-0.0148483				0.011904	-0.0274091	0.011904	-0.000903063
3.806	-0.234888		0.377	2.55973		0.00122214	-0.0205082	0.00122214	-0.00254058		0.0119358	-0.031948	0.0119358	-0.0148456				0.0119358	-0.0274124	0.0119358	-0.000904337
3.8092	-0.246501		0.378	2.55947		0.00122532	-0.0205083	0.00122532	-0.0025408		0.0119675	-0.0319435	0.0119675	-0.0148433				0.0119675	-0.0274154	0.0119675	-0.000905612
3.8124	-0.255325		0.379	2.55867		0.00122849	-0.0205088	0.00122849	-0.00254101		0.0119992	-0.0319389	0.0119992	-0.0148407				0.0119992	-0.0274191	0.0119992	-0.000907282
3.8156	-0.261296		0.38	2.5584		0.00123167	-0.0205085	0.00123167	-0.00254123		0.012031	-0.0319347	0.012031	-0.0148384				0.012031	-0.0274225	0.012031	-0.00090856
3.8188	-0.264381		0.381	2.55813		0.00123484	-0.0205086	0.00123484	-0.00254145		0.0120627	-0.0319305	0.0120627	-0.0148357				0.0120627	-0.0274258	0.0120627	-0.000909839
3.822	-0.264578		0.382	2.55787		0.00123802	-0.0205087	0.00123802	-0.00254166		0.0120945	-0.0319259	0.0120945	-0.0148334				0.0120945	-0.0274295	0.0120945	-0.00091112
3.8252	-0.261917		0.383	2.5576		0.00124119	-0.0205088	0.00124119	-0.00254188		0.0121262	-0.0319217	0.0121262	-0.0148306				0.0121262	-0.0274329	0.0121262	-0.000912796
3.8284	-0.256458		0.384	2.55733		0.00124437	-0.020509	0.00124437	-0.0025421		0.012158	-0.0319171	0.012158	-0.0148283				0.012158	-0.0274366	0.012158	-0.000914079
3.8316	-0.248294		0.385	2.55707		0.00124754	-0.0205091	0.00124754	-0.00254271		0.0121897	-0.0319132	0.0121897	-0.0148264				0.0121897	-0.0274396	0.0121897	-0.000915364
3.8348	-0.237543		0.386	2.5568		0.00125071	-0.0205096	0.00125071	-0.00254253		0.0122214	-0.0319085	0.0122214	-0.0148233				0.0122214	-0.0274433	0.0122214	-0.000917044
3.838	-0.224351		0.387	2.55653		0.00125389	-0.0205093	0.00125389	-0.00254275		0.0122532	-0.0319039	0.0122532	-0.0148213				0.0122532	-0.0274466	0.0122532	-0.000917938
3.8412	-0.208888		0.388	2.55653		0.00125706	-0.0205094	0.00125706	-0.00254297		0.0122849	-0.0318996	0.0122849	-0.0148182				0.0122849	-0.02745	0.0122849	-0.00091962
3.8444	-0.191351		0.389	2.55653		0.00126024	-0.0205099	0.00126024	-0.00254318		0.0123167	-0.0318948	0.0123167	-0.0148158				0.0123167	-0.0274533	0.0123167	-0.00092091
3.8476	-0.171953		0.39	2.55627		0.00126341	-0.0205096	0.00126341	-0.0025434		0.0123484	-0.0318909	0.0123484	-0.0148134				0.0123484	-0.0274566	0.0123484	-0.000921808
3.8508	-0.150928		0.391	2.556		0.00126659	-0.0205097	0.00126659	-0.00254362		0.0123802	-0.0318861	0.0123802	-0.0148106				0.0123802	-0.02746	0.0123802	-0.000923887
3.854	-0.128522		0.392	2.55573		0.00126976	-0.0205099	0.00126976	-0.00254384		0.0124119	-0.0318818	0.0124119	-0.0148082				0.0124119	-0.0274633	0.0124119	-0.000924787
3.8572	-0.104997		0.393	2.5552		0.00127294	-0.02051	0.00127294	-0.00254405		0.0124437	-0.031877	0.0124437	-0.0148058				0.0124437	-0.027467	0.0124437	-0.000926475
3.8604	-0.0806234		0.394	2.55493		0.00127611	-0.0205105	0.00127611	-0.00254427		0.0124754	-0.0318726	0.0124754	-0.0148034				0.0124754	-0.0274703	0.0124754	-0.000927771
3.8636	-0.0556756		0.395	2.55467		0.00127928	-0.0205102	0.00127928	-0.00254449		0.0125071	-0.0318678	0.0125071	-0.0148006				0.0125071	-0.0274737	0.0125071	-0.000929067
3.8668	-0.0304326		0.396	2.5544		0.00128246	-0.0205107	0.00128246	-0.00254471		0.0125389	-0.0318634	0.0125389	-0.0147982				0.0125389	-0.0274774	0.0125389	-0.000930759
3.87	-0.00517419		0.397	2.55413		0.00128563	-0.0205104	0.00128563	-0.00254492		0.0125706	-0.0318593	0.0125706	-0.0147958				0.0125706	-0.0274807	0.0125706	-0.000932058
3.8732	0.0198237		0.398	2.55413		0.00128881	-0.0205105	0.00128881	-0.00254514		0.0126024	-0.0318544	0.0126024	-0.014793				0.0126024	-0.027484	0.0126024	-0.000933357
3.8764	0.0442919		0.399	2.55387		0.00129198	-0.020511	0.00129198	-0.00254496		0.0126341	-0.03185	0.0126341	-0.0147905				0.0126341	-0.0274874	0.0126341	-0.000934658
3.8796	0.0679701		0.4	2.55387		0.00129516	-0.0205112	0.00129516	-0.00254558		0.0126659	-0.0318455	0.0126659	-0.0147877				0.0126659	-0.0274907	0.0126659	-0.000936353
3.8828	0.0906086		0.401	2.55387		0.00129833	-0.0205113	0.00129833	-0.00254579		0.0126976	-0.031841	0.0126976	-0.0147852				0.0126976	-0.0274944	0.0126976	-0.000937656
3.886	0.111972		0.402	2.55387		0.0013015	-0.0205114	0.0013015	-0.00254601		0.0127294	-0.031836	0.0127294	-0.0147823				0.0127294	-0.0274977	0.0127294	-0.000938566
3.8892	0.131843		0.403	2.55387		0.00130468	-0.0205111	0.00130468	-0.00254583		0.0127611	-0.0318315	0.0127611	-0.0147803				0.0127611	-0.027501	0.0127611	-0.000940657
3.8924	0.150021		0.404	2.55387		0.00130785	-0.0205116	0.00130785	-0.00254605		0.0127928	-0.0318269	0.0127928	-0.0147774				0.0127928	-0.0275043	0.0127928	-0.000941962
3.8956	0.16633		0.405	2.55387		0.00131103	-0.0205117	0.00131103	-0.00254627		0.0128246	-0.031822	0.0128246	-0.0147749				0.0128246	-0.0275077	0.0128246	-0.000942874
3.8988	0.180614		0.406	2.5536		0.0013142	-0.0205114	0.0013142	-0.00254649		0.0128563	-0.0318174	0.0128563	-0.014772				0.0128563	-0.027511	0.0128563	-0.000944575
3.902	0.192742		0.407	2.55307		0.00131738	-0.020512	0.00131738	-0.00254631		0.0128881	-0.0318128	0.0128881	-0.0147695				0.0128881	-0.0275143	0.0128881	-0.000945882
3.9052	0.202607		0.408	2.55307		0.00132055	-0.0205121	0.00132055	-0.00254732		0.0129198	-0.0318077	0.0129198	-0.014767				0.0129198	-0.027518	0.0129198	-0.000947584
3.9084	0.210131		0.409	2.5528		0.00132373	-0.0205122	0.00132373	-0.00254714		0.0129516	-0.0318027	0.0129516	-0.0147645				0.0129516	-0.0275213	0.0129516	-0.000948499
3.9116	0.215259		0.41	2.55253		0.0013269	-0.0205127	0.0013269	-0.00254775		0.0129833	-0.0317981	0.0129833	-0.0147619				0.0129833	-0.0275246	0.0129833	-0.000949808
3.9148	0.217966		0.411	2.55253		0.00133007	-0.0205128	0.00133007	-0.00254797		0.013015	-0.0317938	0.013015	-0.0147594				0.013015	-0.0275279	0.013015	-0.000951118
3.918	0.218255		0.412	2.55227		0.00133325	-0.0205121	0.00133325	-0.00254819		0.0130468	-0.0317887	0.0130468	-0.0147568				0.0130468	-0.0275312	0.0130468	-0.000952823
3.9212	0.216153		0.413	2.55227		0.00133642	-0.0205122	0.00133642	-0.00254801		0.0130785	-0.031784	0.0130785	-0.0147539				0.0130785	-0.0275345	0.0130785	-0.000954134
3.9244	0.211714		0.414	2.55227		0.0013396	-0.0205127	0.0013396	-0.00254823		0.0131103	-0.0317793	0.0131103	-0.0147513				0.0131103	-0.0275382	0.0131103	-0.000955446
3.9276	0.205017		0.415	2.55227		0.00134277	-0.0205129	0.00134277	-0.00254884		0.013142	-0.0317745	0.013142	-0.0147484				0.013142	-0.0275415	0.013142	-0.000957151
3.9308	0.196166		0.416	2.55227		0.00134595	-0.020513	0.00134595	-0.00254906		0.0131738	-0.0317698	0.0131738	-0.0147458				0.0131738	-0.0275448	0.0131738	-0.00095807
3.934	0.185287		0.417	2.55227		0.00134912	-0.0205135	0.00134912	-0.00254888		0.0132055	-0.031765	0.0132055	-0.0147432				0.0132055	-0.0275481	0.0132055	-0.000959383
3.9372	0.172524		0.418	2.55227		0.0013523	-0.0205136	0.0013523	-0.0025491		0.0132373	-0.0317594	0.0132373	-0.0147402				0.0132373	-0.0275511	0.0132373	-0.000960697
3.9404	0.158046		0.419	2.55227		0.00135547	-0.0205137	0.00135547	-0.00254932		0.013269	-0.031755	0.013269	-0.0147376				0.013269	-0.0275547	0.013269	-0.000962404
3.9436	0.142033		0.42	2.552		0.00135864	-0.0205138	0.00135864	-0.00254954		0.0133007	-0.0317498	0.0133007	-0.0147346				0.0133007	-0.027558	0.0133007	-0.000963718
3.9468	0.124685		0.421	2.552		0.00136182	-0.0205135	0.00136182	-0.00254975		0.0133325	-0.031745	0.0133325	-0.0147324				0.0133325	-0.0275613	0.0133325	-0.000965033
3.95	0.106209		0.422	2.552		0.00136499	-0.020514	0.00136499	-0.00254997		0.0133642	-0.0317401	0.0133642	-0.0147298				0.0133642	-0.0275646	0.0133642	-0.000966741
3.9532	0.0868263		0.423	2.55173		0.00136817	-0.0205138	0.00136817	-0.00255019		0.013396	-0.0317353	0.013396	-0.0147268				0.013396	-0.0275679	0.013396	-0.000968056
3.9564	0.0667626		0.424	2.55173		0.00137134	-0.0205139	0.00137134	-0.0025508		0.0134277	-0.0317304	0.0134277	-0.0147242				0.0134277	-0.0275712	0.0134277	-0.000969765
3.9596	0.0462492		0.425	2.55173		0.00137452	-0.020514	0.00137452	-0.00255102		0.0134595	-0.0317251	0.0134595	-0.0147215				0.0134595	-0.0275745	0.0134595	-0.00097108
3.9628	0.0255193		0.426	2.55147		0.00137769	-0.0205145	0.00137769	-0.00255124		0.0134912	-0.0317206	0.0134912	-0.0147185				0.0134912	-0.0275778	0.0134912	-0.000972002
3.966	0.00480547		0.427	2.5512		0.00138086	-0.0205142	0.00138086	-0.00255106		0.013523	-0.0317153	0.013523	-0.0147158				0.013523	-0.0275811	0.013523	-0.000973317
3.9692	-0.0156634		0.428	2.5512		0.00138404	-0.0205143	0.00138404	-0.00255167		0.0135547	-0.0317103	0.0135547	-0.0147132				0.0135547	-0.0275848	0.0135547	-0.000975027
3.9724	-0.0356639		0.429	2.5512		0.00138721	-0.0205144	0.00138721	-0.00255189		0.0135864	-0.0317053	0.0135864	-0.0147105				0.0135864	-0.0275877	0.0135864	-0.000976342
3.9756	-0.054981		0.43	2.5512		0.00139039	-0.0205149	0.00139039	-0.00255172		0.0136182	-0.0317	0.0136182	-0.0147074				0.0136182	-0.0275914	0.0136182	-0.000977658
3.9788	-0.0734102		0.431	2.55093		0.00139356	-0.0205151	0.00139356	-0.00255233		0.0136499	-0.031695	0.0136499	-0.0147047				0.0136499	-0.0275947	0.0136499	-0.000978974
3.982	-0.09076		0.432	2.55093		0.00139674	-0.0205148	0.00139674	-0.00255255		0.0136817	-0.03169	0.0136817	-0.014702				0.0136817	-0.0275979	0.0136817	-0.000980289
3.9852	-0.106853		0.433	2.55093		0.00139991	-0.0205153	0.00139991	-0.00255237		0.0137134	-0.0316849	0.0137134	-0.014699				0.0137134	-0.0276012	0.0137134	-0.000981605
3.9884	-0.121527		0.434	2.55093		0.00140309	-0.0205154	0.00140309	-0.00255259		0.0137452	-0.0316799	0.0137452	-0.0146966				0.0137452	-0.0276045	0.0137452	-0.00098292
3.9916	-0.13464		0.435	2.55093		0.00140626	-0.0205155	0.00140626	-0.0025532		0.0137769	-0.0316748	0.0137769	-0.0146935				0.0137769	-0.0276074	0.0137769	-0.000984629
3.9948	-0.146069		0.436	2.5512		0.00140943	-0.0205156	0.00140943	-0.00255342		0.0138086	-0.0316694	0.0138086	-0.0146908				0.0138086	-0.0276111	0.0138086	-0.000985944
3.998	-0.15571		0.437	2.5512		0.00141261	-0.0205157	0.00141261	-0.00255325		0.0138404	-0.0316643	0.0138404	-0.0146885				0.0138404	-0.0276143	0.0138404	-0.000986865
4.0012	-0.163481		0.438	2.55093		0.00141578	-0.0205158	0.00141578	-0.00255386		0.0138721	-0.0316592	0.0138721	-0.0146858				0.0138721	-0.0276176	0.0138721	-0.00098818
4.0044	-0.169322		0.439	2.55067		0.00141896	-0.020516	0.00141896	-0.00255408		0.0139039	-0.0316536	0.0139039	-0.0146826				0.0139039	-0.0276209	0.0139039	-0.000989494
4.0076	-0.173197		0.44	2.55067		0.00142213	-0.0205161	0.00142213	-0.00255429		0.0139356	-0.0316489	0.0139356	-0.0146799				0.0139356	-0.0276242	0.0139356	-0.000991202
4.0108	-0.175092		0.441	2.5504		0.00142531	-0.0205162	0.00142531	-0.00255451		0.0139674	-0.0316433	0.0139674	-0.0146767				0.0139674	-0.0276275	0.0139674	-0.000992121
4.014	-0.175014		0.442	2.55013		0.00142848	-0.0205159	0.00142848	-0.00255434		0.0139991	-0.0316382	0.0139991	-0.014674				0.0139991	-0.0276307	0.0139991	-0.000993434
4.0172	-0.172995		0.443	2.54987		0.00143166	-0.0205164	0.00143166	-0.00255495		0.0140309	-0.0316334	0.0140309	-0.0146712				0.0140309	-0.027634	0.0140309	-0.000994747
4.0204	-0.169085		0.444	2.5496		0.00143483	-0.0205161	0.00143483	-0.00255478		0.0140626	-0.0316278	0.0140626	-0.0146684				0.0140626	-0.0276373	0.0140626	-0.000996453
4.0236	-0.163357		0.445	2.5496		0.001438	-0.0205166	0.001438	-0.00255499		0.0140943	-0.0316225	0.0140943	-0.0146656				0.0140943	-0.0276402	0.0140943	-0.000997765
4.0268	-0.1559		0.446	2.54933		0.00144118	-0.0205167	0.00144118	-0.00255561		0.0141261	-0.0316173	0.0141261	-0.0146629				0.0141261	-0.0276438	0.0141261	-0.00099947
4.03	-0.146825		0.447	2.54933		0.00144435	-0.0205169	0.00144435	-0.00255543		0.0141578	-0.0316116	0.0141578	-0.0146601				0.0141578	-0.0276475	0.0141578	-0.00100078
4.0332	-0.136258		0.448	2.5496		0.00144753	-0.020517	0.00144753	-0.00255565		0.0141896	-0.0316067	0.0141896	-0.0146573				0.0141896	-0.0276504	0.0141896	-0.00100209
4.0364	-0.124342		0.449	2.54933		0.0014507	-0.0205175	0.0014507	-0.00255626		0.0142213	-0.0316011	0.0142213	-0.0146545				0.0142213	-0.0276536	0.0142213	-0.00100379
4.0396	-0.111228		0.45	2.54933		0.00145388	-0.0205172	0.00145388	-0.00255609		0.0142531	-0.0315961	0.0142531	-0.0146516				0.0142531	-0.0276569	0.0142531	-0.00100471
4.0428	-0.0970836		0.451	2.54907		0.00145705	-0.0205173	0.00145705	-0.0025567		0.0142848	-0.0315904	0.0142848	-0.014648				0.0142848	-0.0276601	0.0142848	-0.00100641
4.046	-0.0820825		0.452	2.54907		0.00146022	-0.0205174	0.00146022	-0.00255652		0.0143166	-0.0315855	0.0143166	-0.0146456				0.0143166	-0.0276634	0.0143166	-0.00100772
4.0492	-0.0664066		0.453	2.54907		0.0014634	-0.0205175	0.0014634	-0.00255714		0.0143483	-0.0315801	0.0143483	-0.0146428				0.0143483	-0.0276667	0.0143483	-0.00100942
4.0524	-0.0502428		0.454	2.5488		0.00146657	-0.0205177	0.00146657	-0.00255696		0.01438	-0.0315747	0.01438	-0.0146399				0.01438	-0.0276699	0.01438	-0.00101072
4.0556	-0.0337807		0.455	2.5488		0.00146975	-0.0205182	0.00146975	-0.00255718		0.0144118	-0.031569	0.0144118	-0.0146371				0.0144118	-0.0276732	0.0144118	-0.00101203
4.0588	-0.0172103		0.456	2.5488		0.00147292	-0.0205179	0.00147292	-0.0025574		0.0144435	-0.0315636	0.0144435	-0.0146342				0.0144435	-0.0276768	0.0144435	-0.00101373
4.062	-0.000719311		0.457	2.54827		0.0014761	-0.020518	0.0014761	-0.00255762		0.0144753	-0.0315581	0.0144753	-0.0146314				0.0144753	-0.0276797	0.0144753	-0.00101503
4.0652	0.0155082		0.458	2.548		0.00147927	-0.0205181	0.00147927	-0.00255784		0.014507	-0.0315527	0.014507	-0.0146281				0.014507	-0.027683	0.014507	-0.00101633
4.0684	0.0312932		0.459	2.54773		0.00148245	-0.0205182	0.00148245	-0.00255806		0.0145388	-0.0315472	0.0145388	-0.0146252				0.0145388	-0.0276862	0.0145388	-0.00101763
4.0716	0.0464641		0.46	2.54773		0.00148562	-0.0205183	0.00148562	-0.00255828		0.0145705	-0.0315414	0.0145705	-0.0146224				0.0145705	-0.0276895	0.0145705	-0.00101933
4.0748	0.0608606		0.461	2.54773		0.00148879	-0.0205188	0.00148879	-0.00255849		0.0146022	-0.0315359	0.0146022	-0.0146195				0.0146022	-0.0276923	0.0146022	-0.00102063
4.078	0.074333		0.462	2.54747		0.00149197	-0.0205186	0.00149197	-0.00255871		0.014634	-0.0315308	0.014634	-0.0146166				0.014634	-0.027696	0.014634	-0.00102153
4.0812	0.0867442		0.463	2.5472		0.00149514	-0.0205191	0.00149514	-0.00255854		0.0146657	-0.0315252	0.0146657	-0.0146137				0.0146657	-0.0276992	0.0146657	-0.00102322
4.0844	0.0979722		0.464	2.54693		0.00149832	-0.0205188	0.00149832	-0.00255955		0.0146975	-0.0315193	0.0146975	-0.0146104				0.0146975	-0.0277025	0.0146975	-0.00102492
4.0876	0.10791		0.465	2.54667		0.00150149	-0.0205193	0.00150149	-0.00255937		0.0147292	-0.0315137	0.0147292	-0.0146079				0.0147292	-0.0277053	0.0147292	-0.0010266
4.0908	0.116465		0.466	2.54667		0.00150467	-0.020519	0.00150467	-0.00255959		0.014761	-0.0315082	0.014761	-0.0146046				0.014761	-0.027709	0.014761	-0.0010279
4.094	0.123564		0.467	2.54667		0.00150784	-0.0205191	0.00150784	-0.00255981		0.0147927	-0.0315026	0.0147927	-0.0146017				0.0147927	-0.0277118	0.0147927	-0.00102919
4.0972	0.12915		0.468	2.5464		0.00151102	-0.0205196	0.00151102	-0.00256003		0.0148245	-0.0314974	0.0148245	-0.0145983				0.0148245	-0.0277147	0.0148245	-0.00103088
4.1004	0.133186		0.469	2.54613		0.00151419	-0.0205193	0.00151419	-0.00256025		0.0148562	-0.0314917	0.0148562	-0.0145962				0.0148562	-0.0277183	0.0148562	-0.00103217
4.1036	0.135651		0.47	2.5456		0.00151736	-0.0205198	0.00151736	-0.00256047		0.0148879	-0.0314853	0.0148879	-0.0145929				0.0148879	-0.0277212	0.0148879	-0.00103346
4.1068	0.136545		0.471	2.54533		0.00152054	-0.02052	0.00152054	-0.00256069		0.0149197	-0.03148	0.0149197	-0.0145895				0.0149197	-0.0277244	0.0149197	-0.00103514
4.11	0.135885		0.472	2.54507		0.00152371	-0.0205201	0.00152371	-0.00256091		0.0149514	-0.0314744	0.0149514	-0.0145866				0.0149514	-0.0277276	0.0149514	-0.00103643
4.1132	0.133705		0.473	2.5448		0.00152689	-0.0205202	0.00152689	-0.00256112		0.0149832	-0.0314687	0.0149832	-0.0145836				0.0149832	-0.0277309	0.0149832	-0.00103811
4.1164	0.130055		0.474	2.54453		0.00153006	-0.0205203	0.00153006	-0.00256134		0.0150149	-0.031463	0.0150149	-0.0145803				0.0150149	-0.0277341	0.0150149	-0.00103979
4.1196	0.125002		0.475	2.544		0.00153324	-0.0205204	0.00153324	-0.00256156		0.0150467	-0.0314572	0.0150467	-0.0145773				0.0150467	-0.0277374	0.0150467	-0.00104068
4.1228	0.11863		0.476	2.54373		0.00153641	-0.0205205	0.00153641	-0.00256178		0.0150784	-0.0314515	0.0150784	-0.0145743				0.0150784	-0.0277406	0.0150784	-0.00104275
4.126	0.111032		0.477	2.54373		0.00153958	-0.0205206	0.00153958	-0.002562		0.0151102	-0.0314457	0.0151102	-0.0145713				0.0151102	-0.0277434	0.0151102	-0.00104403
4.1292	0.102319		0.478	2.54347		0.00154276	-0.0205207	0.00154276	-0.00256222		0.0151419	-0.03144	0.0151419	-0.0145684				0.0151419	-0.0277467	0.0151419	-0.00104531
4.1324	0.0926083		0.479	2.5432		0.00154593	-0.0205205	0.00154593	-0.00256244		0.0151736	-0.0314342	0.0151736	-0.0145654				0.0151736	-0.0277499	0.0151736	-0.00104699
4.1356	0.0820298		0.48	2.54293		0.00154911	-0.020521	0.00154911	-0.00256227		0.0152054	-0.0314284	0.0152054	-0.014562				0.0152054	-0.0277531	0.0152054	-0.00104826
4.1388	0.0707195		0.481	2.54267		0.00155228	-0.0205207	0.00155228	-0.00256288		0.0152371	-0.0314221	0.0152371	-0.014559				0.0152371	-0.0277564	0.0152371	-0.00104954
4.142	0.0588198		0.482	2.54213		0.00155546	-0.0205212	0.00155546	-0.00256271		0.0152689	-0.0314167	0.0152689	-0.014556				0.0152689	-0.02776	0.0152689	-0.00105121
4.1452	0.0464781		0.483	2.5416		0.00155863	-0.0205213	0.00155863	-0.00256332		0.0153006	-0.0314104	0.0153006	-0.014553				0.0153006	-0.0277628	0.0153006	-0.00105288
4.1484	0.0338442		0.484	2.5416		0.00156181	-0.0205218	0.00156181	-0.00256314		0.0153324	-0.0314046	0.0153324	-0.0145495				0.0153324	-0.027766	0.0153324	-0.00105415
4.1516	0.0210681		0.485	2.5408		0.00156498	-0.0205215	0.00156498	-0.00256376		0.0153641	-0.0313991	0.0153641	-0.0145465				0.0153641	-0.0277693	0.0153641	-0.00105581
4.1548	0.00829896		0.486	2.54		0.00156815	-0.0205216	0.00156815	-0.00256437		0.0153958	-0.0313928	0.0153958	-0.0145435				0.0153958	-0.0277725	0.0153958	-0.00105708
4.158	-0.00431669		0.487	2.53973		0.00157133	-0.0205222	0.00157133	-0.0025642		0.0154276	-0.0313868	0.0154276	-0.0145405				0.0154276	-0.0277757	0.0154276	-0.00105874
4.1612	-0.0166362		0.488	2.53947		0.0015745	-0.0205223	0.0015745	-0.00256402		0.0154593	-0.0313809	0.0154593	-0.0145374				0.0154593	-0.0277785	0.0154593	-0.00106001
4.1644	-0.0285231		0.489	2.53893		0.00157768	-0.020522	0.00157768	-0.00256464		0.0154911	-0.0313753	0.0154911	-0.014534				0.0154911	-0.0277821	0.0154911	-0.00106167
4.1676	-0.0398482		0.49	2.5384		0.00158085	-0.0205221	0.00158085	-0.00256486		0.0155228	-0.031369	0.0155228	-0.0145305				0.0155228	-0.0277854	0.0155228	-0.00106332
4.1708	-0.0504918		0.491	2.5384		0.00158403	-0.0205222	0.00158403	-0.00256508		0.0155546	-0.031363	0.0155546	-0.0145275				0.0155546	-0.0277882	0.0155546	-0.00106537
4.174	-0.0603444		0.492	2.53813		0.0015872	-0.0205223	0.0015872	-0.0025649		0.0155863	-0.031357	0.0155863	-0.0145244				0.0155863	-0.0277914	0.0155863	-0.00106663
4.1772	-0.0693075		0.493	2.5376		0.00159038	-0.0205224	0.00159038	-0.00256512		0.0156181	-0.0313513	0.0156181	-0.0145213				0.0156181	-0.0277946	0.0156181	-0.00106789
4.1804	-0.0772947		0.494	2.53787		0.00159355	-0.0205229	0.00159355	-0.00256574		0.0156498	-0.0313453	0.0156498	-0.0145179				0.0156498	-0.0277974	0.0156498	-0.00106954
4.1836	-0.0842329		0.495	2.53787		0.00159672	-0.0205231	0.00159672	-0.00256596		0.0156815	-0.0313392	0.0156815	-0.0145144				0.0156815	-0.027801	0.0156815	-0.0010708
4.1868	-0.0900624		0.496	2.53733		0.0015999	-0.0205228	0.0015999	-0.00256578		0.0157133	-0.0313331	0.0157133	-0.0145113				0.0157133	-0.0278042	0.0157133	-0.00107245
4.19	-0.0947373		0.497	2.5368		0.00160307	-0.0205229	0.00160307	-0.0025664		0.015745	-0.031327	0.015745	-0.0145082				0.015745	-0.0278074	0.015745	-0.0010737
4.1932	-0.0982254		0.498	2.53653		0.00160625	-0.020523	0.00160625	-0.00256622		0.0157768	-0.0313209	0.0157768	-0.0145051				0.0157768	-0.0278102	0.0157768	-0.00107574
4.1964	-0.10051		0.499	2.53627		0.00160942	-0.0205231	0.00160942	-0.00256644		0.0158085	-0.0313152	0.0158085	-0.0145012				0.0158085	-0.0278135	0.0158085	-0.00107699
4.1996	-0.101588		0.5	2.53573		0.0016126	-0.0205232	0.0016126	-0.00256705		0.0158403	-0.031309	0.0158403	-0.0144981				0.0158403	-0.0278167	0.0158403	-0.00107824
4.2028	-0.101472		0.501	2.53547		0.00161577	-0.0205237	0.00161577	-0.00256727		0.015872	-0.0313029	0.015872	-0.0144946				0.015872	-0.0278199	0.015872	-0.00107988
4.206	-0.100187		0.502	2.5352		0.00161894	-0.0205238	0.00161894	-0.00256749		0.0159038	-0.0312967	0.0159038	-0.0144911				0.0159038	-0.0278227	0.0159038	-0.00108152
4.2092	-0.0977717		0.503	2.53467		0.00162212	-0.020524	0.00162212	-0.00256732		0.0159355	-0.0312905	0.0159355	-0.0144884				0.0159355	-0.0278259	0.0159355	-0.00108276
4.2124	-0.0942782		0.504	2.5344		0.00162529	-0.0205241	0.00162529	-0.00256754		0.0159672	-0.0312843	0.0159672	-0.0144853				0.0159672	-0.0278291	0.0159672	-0.0010844
4.2156	-0.0897692		0.505	2.53413		0.00162847	-0.0205242	0.00162847	-0.00256816		0.015999	-0.0312781	0.015999	-0.0144814				0.015999	-0.0278323	0.015999	-0.00108564
4.2188	-0.0843184		0.506	2.53387		0.00163164	-0.0205243	0.00163164	-0.00256838		0.0160307	-0.0312718	0.0160307	-0.0144786				0.0160307	-0.0278354	0.0160307	-0.00108727
4.222	-0.0780092		0.507	2.53333		0.00163482	-0.0205244	0.00163482	-0.0025686		0.0160625	-0.0312659	0.0160625	-0.0144751				0.0160625	-0.0278386	0.0160625	-0.0010889
4.2252	-0.0709334		0.508	2.53307		0.00163799	-0.0205245	0.00163799	-0.00256842		0.0160942	-0.0312597	0.0160942	-0.0144715				0.0160942	-0.0278418	0.0160942	-0.00109013
4.2284	-0.0631907		0.509	2.5328		0.00164117	-0.0205246	0.00164117	-0.00256864		0.016126	-0.0312534	0.016126	-0.0144684				0.016126	-0.027845	0.016126	-0.00109215
4.2316	-0.0548857		0.51	2.53227		0.00164434	-0.0205247	0.00164434	-0.00256926		0.0161577	-0.0312471	0.0161577	-0.0144648				0.0161577	-0.0278478	0.0161577	-0.00109339
4.2348	-0.0461274		0.511	2.53173		0.00164751	-0.0205249	0.00164751	-0.00256908		0.0161894	-0.0312407	0.0161894	-0.0144613				0.0161894	-0.027851	0.0161894	-0.00109501
4.238	-0.0370293		0.512	2.5312		0.00165069	-0.020525	0.00165069	-0.0025693		0.0162212	-0.0312344	0.0162212	-0.0144581				0.0162212	-0.0278538	0.0162212	-0.00109663
4.2412	-0.0277064		0.513	2.53067		0.00165386	-0.0205251	0.00165386	-0.00256992		0.0162529	-0.0312284	0.0162529	-0.0144549				0.0162529	-0.027857	0.0162529	-0.00109786
4.2444	-0.0182736		0.514	2.53013		0.00165704	-0.0205252	0.00165704	-0.00256974		0.0162847	-0.031222	0.0162847	-0.0144514				0.0162847	-0.0278606	0.0162847	-0.00109908
4.2476	-0.00884501		0.515	2.52987		0.00166021	-0.0205253	0.00166021	-0.00256996		0.0163164	-0.0312156	0.0163164	-0.0144474				0.0163164	-0.0278637	0.0163164	-0.00110109
4.2508	0.000467656		0.516	2.52987		0.00166339	-0.0205254	0.00166339	-0.00257018		0.0163482	-0.0312088	0.0163482	-0.0144442				0.0163482	-0.0278665	0.0163482	-0.00110271
4.254	0.00955579		0.517	2.52933		0.00166656	-0.0205259	0.00166656	-0.0025704		0.0163799	-0.0312028	0.0163799	-0.014441				0.0163799	-0.0278697	0.0163799	-0.00110393
4.2572	0.0183162		0.518	2.52907		0.00166974	-0.0205256	0.00166974	-0.00257062		0.0164117	-0.0311963	0.0164117	-0.0144374				0.0164117	-0.0278725	0.0164117	-0.00110554
4.2604	0.026652		0.519	2.5288		0.00167291	-0.0205261	0.00167291	-0.00257085		0.0164434	-0.0311899	0.0164434	-0.0144338				0.0164434	-0.0278757	0.0164434	-0.00110715
4.2636	0.0344735		0.52	2.52853		0.00167608	-0.0205259	0.00167608	-0.00257146		0.0164751	-0.0311834	0.0164751	-0.0144306				0.0164751	-0.0278792	0.0164751	-0.00110875
4.2668	0.0416992		0.521	2.52827		0.00167926	-0.0205264	0.00167926	-0.00257129		0.0165069	-0.0311769	0.0165069	-0.014427				0.0165069	-0.0278816	0.0165069	-0.00111036
4.27	0.0482562		0.522	2.528		0.00168243	-0.0205265	0.00168243	-0.00257151		0.0165386	-0.0311708	0.0165386	-0.0144238				0.0165386	-0.0278852	0.0165386	-0.00111157
4.2732	0.0540811		0.523	2.528		0.00168561	-0.0205262	0.00168561	-0.00257173		0.0165704	-0.0311638	0.0165704	-0.0144202				0.0165704	-0.0278883	0.0165704	-0.00111317
4.2764	0.0591206		0.524	2.52773		0.00168878	-0.0205267	0.00168878	-0.00257195		0.0166021	-0.0311573	0.0166021	-0.0144166				0.0166021	-0.0278915	0.0166021	-0.00111477
4.2796	0.0633316		0.525	2.52747		0.00169196	-0.0205268	0.00169196	-0.00257217		0.0166339	-0.0311507	0.0166339	-0.0144133				0.0166339	-0.0278951	0.0166339	-0.00111637
4.2828	0.0666827		0.526	2.5272		0.00169513	-0.0205269	0.00169513	-0.00257239		0.0166656	-0.0311441	0.0166656	-0.0144097				0.0166656	-0.0278974	0.0166656	-0.00111797
4.286	0.0691541		0.527	2.52693		0.0016983	-0.0205267	0.0016983	-0.00257261		0.0166974	-0.0311379	0.0166974	-0.0144065				0.0166974	-0.0279006	0.0166974	-0.00111878
4.2892	0.0707368		0.528	2.52667		0.00170148	-0.0205268	0.00170148	-0.00257283		0.0167291	-0.0311313	0.0167291	-0.0144028				0.0167291	-0.0279034	0.0167291	-0.00112116
4.2924	0.0714325		0.529	2.5264		0.00170465	-0.0205273	0.00170465	-0.00257344		0.0167608	-0.0311247	0.0167608	-0.0143992				0.0167608	-0.0279069	0.0167608	-0.00112275
4.2956	0.0712535		0.53	2.5264		0.00170783	-0.0205274	0.00170783	-0.00257327		0.0167926	-0.031118	0.0167926	-0.0143955				0.0167926	-0.0279101	0.0167926	-0.00112394
4.2988	0.070223		0.531	2.52613		0.001711	-0.0205275	0.001711	-0.00257349		0.0168243	-0.0311114	0.0168243	-0.0143923				0.0168243	-0.0279132	0.0168243	-0.00112553
4.302	0.0683743		0.532	2.52587		0.00171418	-0.0205276	0.00171418	-0.00257371		0.0168561	-0.0311051	0.0168561	-0.0143886				0.0168561	-0.027916	0.0168561	-0.00112712
4.3052	0.0657493		0.533	2.52587		0.00171735	-0.0205277	0.00171735	-0.00257393		0.0168878	-0.031098	0.0168878	-0.0143849				0.0168878	-0.0279188	0.0168878	-0.00112831
4.3084	0.0623985		0.534	2.5256		0.00172053	-0.0205282	0.00172053	-0.00257415		0.0169196	-0.0310916	0.0169196	-0.0143816				0.0169196	-0.0279219	0.0169196	-0.00113028
4.3116	0.0583803		0.535	2.5256		0.0017237	-0.0205279	0.0017237	-0.00257438		0.0169513	-0.0310849	0.0169513	-0.014378				0.0169513	-0.0279251	0.0169513	-0.00113147
4.3148	0.0537608		0.536	2.5256		0.00172687	-0.0205281	0.00172687	-0.0025746		0.016983	-0.0310781	0.016983	-0.0143743				0.016983	-0.0279282	0.016983	-0.00113305
4.318	0.0486117		0.537	2.5256		0.00173005	-0.0205282	0.00173005	-0.00257482		0.0170148	-0.0310714	0.0170148	-0.014371				0.0170148	-0.0279314	0.0170148	-0.00113463
4.3212	0.043009		0.538	2.52587		0.00173322	-0.0205283	0.00173322	-0.00257504		0.0170465	-0.0310646	0.0170465	-0.0143673				0.0170465	-0.0279345	0.0170465	-0.0011362
4.3244	0.0370333		0.539	2.5256		0.0017364	-0.0205284	0.0017364	-0.00257487		0.0170783	-0.0310582	0.0170783	-0.0143636				0.0170783	-0.0279373	0.0170783	-0.00113777
4.3276	0.030768		0.54	2.5256		0.00173957	-0.0205285	0.00173957	-0.00257548		0.01711	-0.031051	0.01711	-0.0143599				0.01711	-0.0279404	0.01711	-0.00113895
4.3308	0.0242981		0.541	2.52587		0.00174275	-0.0205286	0.00174275	-0.0025757		0.0171418	-0.0310445	0.0171418	-0.0143566				0.0171418	-0.0279435	0.0171418	-0.00114091
4.334	0.0177095		0.542	2.5256		0.00174592	-0.0205287	0.00174592	-0.00257592		0.0171735	-0.0310377	0.0171735	-0.0143525				0.0171735	-0.0279467	0.0171735	-0.00114287
4.3372	0.0110873		0.543	2.5256		0.0017491	-0.0205288	0.0017491	-0.00257614		0.0172053	-0.0310308	0.0172053	-0.0143492				0.0172053	-0.0279494	0.0172053	-0.00114326
4.3404	0.00451507		0.544	2.5256		0.00175227	-0.0205286	0.00175227	-0.00257636		0.017237	-0.0310243	0.017237	-0.0143458				0.017237	-0.0279525	0.017237	-0.00114561
4.3436	-0.00192602		0.545	2.52507		0.00175544	-0.0205291	0.00175544	-0.00257658		0.0172687	-0.031017	0.0172687	-0.0143421				0.0172687	-0.0279557	0.0172687	-0.00114678
4.3468	-0.00815817		0.546	2.5248		0.00175862	-0.0205292	0.00175862	-0.00257681		0.0173005	-0.0310101	0.0173005	-0.0143384				0.0173005	-0.0279588	0.0173005	-0.00114794
4.35	-0.0141081		0.547	2.52453		0.00176179	-0.0205293	0.00176179	-0.00257703		0.0173322	-0.0310031	0.0173322	-0.0143351				0.0173322	-0.0279615	0.0173322	-0.00114989
4.3532	-0.019708		0.548	2.52427		0.00176497	-0.0205298	0.00176497	-0.00257685		0.017364	-0.0309966	0.017364	-0.0143309				0.017364	-0.0279647	0.017364	-0.00115145
4.3564	-0.0248964		0.549	2.524		0.00176814	-0.0205295	0.00176814	-0.00257747		0.0173957	-0.0309896	0.0173957	-0.0143276				0.0173957	-0.0279674	0.0173957	-0.0011534
4.3596	-0.0296177		0.55	2.52347		0.00177132	-0.02053	0.00177132	-0.00257769		0.0174275	-0.030983	0.0174275	-0.0143234				0.0174275	-0.0279709	0.0174275	-0.00115455
4.3628	-0.0338237		0.551	2.52347		0.00177449	-0.0205301	0.00177449	-0.00257791		0.0174592	-0.030976	0.0174592	-0.0143201				0.0174592	-0.0279737	0.0174592	-0.00115571
4.366	-0.0374738		0.552	2.52347		0.00177766	-0.0205298	0.00177766	-0.00257774		0.017491	-0.030969	0.017491	-0.0143163				0.017491	-0.0279768	0.017491	-0.00115765
4.3692	-0.0405355		0.553	2.52347		0.00178084	-0.0205304	0.00178084	-0.00257835		0.0175227	-0.0309619	0.0175227	-0.0143129				0.0175227	-0.0279795	0.0175227	-0.0011592
4.3724	-0.0429846		0.554	2.52373		0.00178401	-0.0205301	0.00178401	-0.00257818		0.0175544	-0.0309549	0.0175544	-0.0143088				0.0175544	-0.0279826	0.0175544	-0.00116074
4.3756	-0.0448049		0.555	2.524		0.00178719	-0.0205306	0.00178719	-0.0025788		0.0175862	-0.0309482	0.0175862	-0.014305				0.0175862	-0.0279857	0.0175862	-0.00116229
4.3788	-0.0459892		0.556	2.52427		0.00179036	-0.0205307	0.00179036	-0.00257902		0.0176179	-0.0309411	0.0176179	-0.0143012				0.0176179	-0.0279884	0.0176179	-0.00116343
4.382	-0.0465386		0.557	2.52453		0.00179354	-0.0205308	0.00179354	-0.00257885		0.0176497	-0.030934	0.0176497	-0.0142978				0.0176497	-0.027992	0.0176497	-0.00116497
4.3852	-0.0464626		0.558	2.5248		0.00179671	-0.0205309	0.00179671	-0.00257907		0.0176814	-0.0309269	0.0176814	-0.014294				0.0176814	-0.0279947	0.0176814	-0.00116651
4.3884	-0.0457779		0.559	2.52507		0.00179989	-0.020531	0.00179989	-0.00257968		0.0177132	-0.0309201	0.0177132	-0.0142903				0.0177132	-0.0279974	0.0177132	-0.00116843
4.3916	-0.0445093		0.56	2.52507		0.00180306	-0.0205311	0.00180306	-0.0025799		0.0177449	-0.030913	0.0177449	-0.0142865				0.0177449	-0.0280005	0.0177449	-0.00116997
4.3948	-0.042689		0.561	2.52507		0.00180623	-0.0205313	0.00180623	-0.00257973		0.0177766	-0.0309054	0.0177766	-0.0142827				0.0177766	-0.0280036	0.0177766	-0.0011715
4.398	-0.0403555		0.562	2.5248		0.00180941	-0.0205314	0.00180941	-0.00258035		0.0178084	-0.0308986	0.0178084	-0.0142789				0.0178084	-0.0280067	0.0178084	-0.00117342
4.4012	-0.0375535		0.563	2.52453		0.00181258	-0.0205311	0.00181258	-0.00257978		0.0178401	-0.0308914	0.0178401	-0.014275				0.0178401	-0.0280098	0.0178401	-0.00117495
4.4044	-0.0343334		0.564	2.52453		0.00181576	-0.0205316	0.00181576	-0.00258079		0.0178719	-0.0308842	0.0178719	-0.0142712				0.0178719	-0.0280125	0.0178719	-0.00117647
4.4076	-0.0307492		0.565	2.524		0.00181893	-0.0205317	0.00181893	-0.00258062		0.0179036	-0.0308773	0.0179036	-0.0142674				0.0179036	-0.028016	0.0179036	-0.00117839
4.4108	-0.0268592		0.566	2.524		0.00182211	-0.0205318	0.00182211	-0.00258084		0.0179354	-0.0308697	0.0179354	-0.0142636				0.0179354	-0.0280187	0.0179354	-0.00117952
4.414	-0.0227249		0.567	2.524		0.00182528	-0.0205315	0.00182528	-0.00258145		0.0179671	-0.0308628	0.0179671	-0.0142597				0.0179671	-0.0280214	0.0179671	-0.00118143
4.4172	-0.0184092		0.568	2.52373		0.00182846	-0.020532	0.00182846	-0.00258128		0.0179989	-0.0308555	0.0179989	-0.0142559				0.0179989	-0.0280249	0.0179989	-0.00118295
4.4204	-0.0139758		0.569	2.52373		0.00183163	-0.0205321	0.00183163	-0.0025815		0.0180306	-0.0308482	0.0180306	-0.0142525				0.0180306	-0.0280276	0.0180306	-0.00118446
4.4236	-0.00948838		0.57	2.52347		0.0018348	-0.0205323	0.0018348	-0.00258173		0.0180623	-0.0308409	0.0180623	-0.0142486				0.0180623	-0.0280302	0.0180623	-0.00118598
4.4268	-0.00501019		0.571	2.524		0.00183798	-0.0205324	0.00183798	-0.00258234		0.0180941	-0.0308339	0.0180941	-0.0142444				0.0180941	-0.0280333	0.0180941	-0.00118749
4.43	-0.000603783		0.572	2.52427		0.00184115	-0.0205329	0.00184115	-0.00258178		0.0181258	-0.0308262	0.0181258	-0.0142409				0.0181258	-0.0280364	0.0181258	-0.00118939
4.4332	0.00367071		0.573	2.52427		0.00184433	-0.0205326	0.00184433	-0.00258278		0.0181576	-0.0308188	0.0181576	-0.0142371				0.0181576	-0.0280395	0.0181576	-0.00119051
4.4364	0.00775709		0.574	2.5248		0.0018475	-0.0205327	0.0018475	-0.00258261		0.0181893	-0.0308122	0.0181893	-0.0142332				0.0181893	-0.0280426	0.0181893	-0.0011928
4.4396	0.011603		0.575	2.5248		0.00185068	-0.0205324	0.00185068	-0.00258283		0.0182211	-0.0308044	0.0182211	-0.0142289				0.0182211	-0.0280453	0.0182211	-0.00119431
4.4428	0.01516		0.576	2.52507		0.00185385	-0.0205329	0.00185385	-0.00258306		0.0182528	-0.0307973	0.0182528	-0.0142254				0.0182528	-0.0280483	0.0182528	-0.0011962
4.446	0.018385		0.577	2.52533		0.00185702	-0.020533	0.00185702	-0.00258328		0.0182846	-0.0307899	0.0182846	-0.0142216				0.0182846	-0.0280514	0.0182846	-0.0011977
4.4492	0.0212401		0.578	2.52533		0.0018602	-0.0205332	0.0018602	-0.0025835		0.0183163	-0.0307828	0.0183163	-0.0142177				0.0183163	-0.0280541	0.0183163	-0.0011996
4.4524	0.0236934		0.579	2.52587		0.00186337	-0.0205337	0.00186337	-0.00258372		0.018348	-0.0307749	0.018348	-0.0142138				0.018348	-0.0280571	0.018348	-0.0012011
4.4556	0.0257189		0.58	2.5256		0.00186655	-0.0205334	0.00186655	-0.00258394		0.0183798	-0.0307678	0.0183798	-0.0142103				0.0183798	-0.0280598	0.0183798	-0.00120259
4.4588	0.0272968		0.581	2.52587		0.00186972	-0.0205335	0.00186972	-0.00258417		0.0184115	-0.0307603	0.0184115	-0.0142064				0.0184115	-0.0280629	0.0184115	-0.00120409
4.462	0.0284142		0.582	2.52587		0.0018729	-0.0205336	0.0018729	-0.00258439		0.0184433	-0.0307528	0.0184433	-0.0142025				0.0184433	-0.0280659	0.0184433	-0.00120558
4.4652	0.0290653		0.583	2.5256		0.00187607	-0.0205337	0.00187607	-0.00258422		0.018475	-0.0307453	0.018475	-0.0141982				0.018475	-0.0280686	0.018475	-0.00120707
4.4684	0.029251		0.584	2.52587		0.00187925	-0.0205338	0.00187925	-0.00258483		0.0185068	-0.0307381	0.0185068	-0.0141947				0.0185068	-0.0280717	0.0185068	-0.00120856
4.4716	0.0289788		0.585	2.52587		0.00188242	-0.0205339	0.00188242	-0.00258505		0.0185385	-0.0307305	0.0185385	-0.0141908				0.0185385	-0.0280743	0.0185385	-0.00121044
4.4748	0.028262		0.586	2.52587		0.00188559	-0.0205344	0.00188559	-0.00258528		0.0185702	-0.0307229	0.0185702	-0.0141864				0.0185702	-0.0280774	0.0185702	-0.00121154
4.478	0.0271201		0.587	2.52613		0.00188877	-0.0205346	0.00188877	-0.0025855		0.018602	-0.0307157	0.018602	-0.0141821				0.018602	-0.0280804	0.018602	-0.00121342
4.4812	0.0255786		0.588	2.52613		0.00189194	-0.0205347	0.00189194	-0.00258572		0.0186337	-0.0307084	0.0186337	-0.0141786				0.0186337	-0.0280831	0.0186337	-0.0012149
4.4844	0.0236683		0.589	2.52613		0.00189512	-0.0205344	0.00189512	-0.00258555		0.0186655	-0.0307004	0.0186655	-0.0141746				0.0186655	-0.0280865	0.0186655	-0.00121677
4.4876	0.0214251		0.59	2.52613		0.00189829	-0.0205349	0.00189829	-0.00258577		0.0186972	-0.0306931	0.0186972	-0.0141707				0.0186972	-0.0280892	0.0186972	-0.00121786
4.4908	0.0188889		0.591	2.52613		0.00190147	-0.0205346	0.00190147	-0.00258639		0.018729	-0.0306855	0.018729	-0.0141664				0.018729	-0.0280922	0.018729	-0.00121934
4.494	0.016103		0.592	2.5264		0.00190464	-0.0205351	0.00190464	-0.00258661		0.0187607	-0.0306778	0.0187607	-0.0141624				0.0187607	-0.0280948	0.0187607	-0.00122081
4.4972	0.0131135		0.593	2.5264		0.00190782	-0.0205352	0.00190782	-0.00258644		0.0187925	-0.03067	0.0187925	-0.0141585				0.0187925	-0.0280979	0.0187925	-0.00122268
4.5004	0.00996873		0.594	2.5264		0.00191099	-0.0205353	0.00191099	-0.00258705		0.0188242	-0.0306623	0.0188242	-0.0141545				0.0188242	-0.0281005	0.0188242	-0.00122416
4.5036	0.00671889		0.595	2.52667		0.00191416	-0.0205355	0.00191416	-0.00258728		0.0188559	-0.030655	0.0188559	-0.0141501				0.0188559	-0.0281032	0.0188559	-0.00122563
4.5068	0.00341542		0.596	2.52667		0.00191734	-0.0205356	0.00191734	-0.0025871		0.0188877	-0.0306472	0.0188877	-0.0141462				0.0188877	-0.0281062	0.0188877	-0.0012271
4.51	0.00010981		0.597	2.52667		0.00192051	-0.0205357	0.00192051	-0.00258733		0.0189194	-0.0306398	0.0189194	-0.0141422				0.0189194	-0.0281092	0.0189194	-0.00122896
4.5132	-0.00314712		0.598	2.52693		0.00192369	-0.0205358	0.00192369	-0.00258755		0.0189512	-0.030632	0.0189512	-0.0141378				0.0189512	-0.0281122	0.0189512	-0.00123043
4.5164	-0.00630592		0.599	2.52693		0.00192686	-0.0205359	0.00192686	-0.00258777		0.0189829	-0.0306238	0.0189829	-0.0141342				0.0189829	-0.0281153	0.0189829	-0.00123189
4.5196	-0.00931914		0.6	2.52747		0.00193004	-0.0205364	0.00193004	-0.00258839		0.0190147	-0.0306164	0.0190147	-0.0141298				0.0190147	-0.0281179	0.0190147	-0.00123336
4.5228	-0.0121421		0.601	2.52747		0.00193321	-0.0205365	0.00193321	-0.00258861		0.0190464	-0.0306085	0.0190464	-0.0141255				0.0190464	-0.0281209	0.0190464	-0.00123521
4.526	-0.0147328		0.602	2.52747		0.00193638	-0.0205366	0.00193638	-0.00258883		0.0190782	-0.030601	0.0190782	-0.0141215				0.0190782	-0.0281235	0.0190782	-0.00123667
4.5292	-0.017053		0.603	2.52747		0.00193956	-0.0205363	0.00193956	-0.00258905		0.0191099	-0.0305932	0.0191099	-0.0141171				0.0191099	-0.0281265	0.0191099	-0.00123774
4.5324	-0.0190689		0.604	2.52747		0.00194273	-0.0205369	0.00194273	-0.00258888		0.0191416	-0.0305853	0.0191416	-0.0141134				0.0191416	-0.0281296	0.0191416	-0.00123959
4.5356	-0.020752		0.605	2.52747		0.00194591	-0.020537	0.00194591	-0.00258911		0.0191734	-0.0305773	0.0191734	-0.0141082				0.0191734	-0.0281322	0.0191734	-0.00124105
4.5388	-0.0220787		0.606	2.52747		0.00194908	-0.0205371	0.00194908	-0.00258933		0.0192051	-0.0305694	0.0192051	-0.014105				0.0192051	-0.0281352	0.0192051	-0.0012425
4.542	-0.02303		0.607	2.52747		0.00195226	-0.0205368	0.00195226	-0.00258955		0.0192369	-0.0305622	0.0192369	-0.014101				0.0192369	-0.0281382	0.0192369	-0.00124435
4.5452	-0.0235929		0.608	2.52747		0.00195543	-0.0205369	0.00195543	-0.00258977		0.0192686	-0.0305543	0.0192686	-0.0140969				0.0192686	-0.0281412	0.0192686	-0.0012462
4.5484	-0.0237597		0.609	2.5272		0.00195861	-0.020537	0.00195861	-0.00259		0.0193004	-0.0305459	0.0193004	-0.0140925				0.0193004	-0.0281438	0.0193004	-0.00124804
4.5516	-0.0235285		0.61	2.52747		0.00196178	-0.0205371	0.00196178	-0.00259022		0.0193321	-0.0305383	0.0193321	-0.0140885				0.0193321	-0.0281468	0.0193321	-0.00124949
4.5548	-0.0229041		0.611	2.52773		0.00196495	-0.0205376	0.00196495	-0.00259044		0.0193638	-0.0305303	0.0193638	-0.0140848				0.0193638	-0.0281494	0.0193638	-0.00125054
4.558	-0.0218967		0.612	2.52773		0.00196813	-0.0205374	0.00196813	-0.00259066		0.0193956	-0.0305222	0.0193956	-0.0140804				0.0193956	-0.028152	0.0193956	-0.00125238
4.5612	-0.020521		0.613	2.528		0.0019713	-0.0205379	0.0019713	-0.00259089		0.0194273	-0.0305146	0.0194273	-0.0140763				0.0194273	-0.028155	0.0194273	-0.00125422
4.5644	-0.0187974		0.614	2.528		0.00197448	-0.0205376	0.00197448	-0.00259111		0.0194591	-0.0305069	0.0194591	-0.0140723				0.0194591	-0.028158	0.0194591	-0.00125566
4.5676	-0.0167511		0.615	2.528		0.00197765	-0.0205377	0.00197765	-0.00259133		0.0194908	-0.0304988	0.0194908	-0.0140682				0.0194908	-0.0281609	0.0194908	-0.00125671
4.5708	-0.0144125		0.616	2.52827		0.00198083	-0.0205382	0.00198083	-0.00259156		0.0195226	-0.0304907	0.0195226	-0.0140637				0.0195226	-0.0281635	0.0195226	-0.00125894
4.574	-0.0118159		0.617	2.52827		0.001984	-0.0205383	0.001984	-0.00259178		0.0195543	-0.0304826	0.0195543	-0.01406				0.0195543	-0.0281661	0.0195543	-0.00126038
4.5772	-0.00899979		0.618	2.52853		0.00198718	-0.0205384	0.00198718	-0.002592		0.0195861	-0.0304749	0.0195861	-0.0140556				0.0195861	-0.0281691	0.0195861	-0.00126181
4.5804	-0.00600542		0.619	2.52853		0.00199035	-0.0205385	0.00199035	-0.00259222		0.0196178	-0.0304667	0.0196178	-0.0140515				0.0196178	-0.028172	0.0196178	-0.00126364
4.5836	-0.00287603		0.62	2.52827		0.00199352	-0.0205386	0.00199352	-0.00259205		0.0196495	-0.0304586	0.0196495	-0.0140474				0.0196495	-0.0281746	0.0196495	-0.00126508
4.5868	0.000342802		0.621	2.52853		0.0019967	-0.0205384	0.0019967	-0.00259267		0.0196813	-0.0304508	0.0196813	-0.0140433				0.0196813	-0.0281776	0.0196813	-0.00126651
4.59	0.00360336		0.622	2.52827		0.00199987	-0.0205389	0.00199987	-0.00259289		0.019713	-0.0304426	0.019713	-0.0140388				0.019713	-0.0281806	0.019713	-0.00126834
4.5932	0.00685767		0.623	2.52827		0.00200305	-0.020539	0.00200305	-0.00259272		0.0197448	-0.0304343	0.0197448	-0.0140347				0.0197448	-0.0281831	0.0197448	-0.00126977
4.5964	0.0100581		0.624	2.52827		0.00200622	-0.0205391	0.00200622	-0.00259334		0.0197765	-0.0304265	0.0197765	-0.0140302				0.0197765	-0.0281861	0.0197765	-0.0012712
4.5996	0.0131577		0.625	2.52827		0.0020094	-0.0205392	0.0020094	-0.00259356		0.0198083	-0.0304183	0.0198083	-0.014026				0.0198083	-0.0281886	0.0198083	-0.00127302
4.6028	0.0161107		0.626	2.52827		0.00201257	-0.0205393	0.00201257	-0.00259378		0.01984	-0.0304104	0.01984	-0.0140219				0.01984	-0.0281916	0.01984	-0.00127484
4.606	0.018873		0.627	2.52827		0.00201575	-0.0205394	0.00201575	-0.00259401		0.0198718	-0.0304017	0.0198718	-0.0140178				0.0198718	-0.0281942	0.0198718	-0.00127626
4.6092	0.0214025		0.628	2.528		0.00201892	-0.0205395	0.00201892	-0.00259423		0.0199035	-0.0303938	0.0199035	-0.0140137				0.0199035	-0.0281971	0.0199035	-0.00127769
4.6124	0.0236604		0.629	2.52773		0.00202209	-0.0205397	0.00202209	-0.00259445		0.0199352	-0.0303855	0.0199352	-0.0140095				0.0199352	-0.0281997	0.0199352	-0.00127911
4.6156	0.0256112		0.63	2.52773		0.00202527	-0.0205402	0.00202527	-0.00259428		0.019967	-0.0303771	0.019967	-0.014005				0.019967	-0.0282026	0.019967	-0.00128093
4.6188	0.0272239		0.631	2.52773		0.00202844	-0.0205403	0.00202844	-0.0025949		0.0199987	-0.0303692	0.0199987	-0.0140008				0.0199987	-0.0282055	0.0199987	-0.00128235
4.622	0.0284714		0.632	2.528		0.00203162	-0.02054	0.00203162	-0.00259512		0.0200305	-0.0303612	0.0200305	-0.0139967				0.0200305	-0.0282077	0.0200305	-0.00128416
4.6252	0.0293315		0.633	2.52827		0.00203479	-0.0205401	0.00203479	-0.00259495		0.0200622	-0.0303528	0.0200622	-0.0139921				0.0200622	-0.028211	0.0200622	-0.00128558
4.6284	0.0297868		0.634	2.528		0.00203797	-0.0205402	0.00203797	-0.00259557		0.020094	-0.0303448	0.020094	-0.013988				0.020094	-0.0282135	0.020094	-0.00128739
4.6316	0.0298262		0.635	2.528		0.00204114	-0.0205403	0.00204114	-0.0025954		0.0201257	-0.0303364	0.0201257	-0.0139838				0.0201257	-0.0282165	0.0201257	-0.0012888
4.6348	0.0294445		0.636	2.52773		0.00204431	-0.0205404	0.00204431	-0.00259562		0.0201575	-0.0303284	0.0201575	-0.0139792				0.0201575	-0.028219	0.0201575	-0.00129061
4.638	0.0286419		0.637	2.52773		0.00204749	-0.0205409	0.00204749	-0.00259624		0.0201892	-0.0303199	0.0201892	-0.013975				0.0201892	-0.0282219	0.0201892	-0.00129163
4.6412	0.027424		0.638	2.528		0.00205066	-0.0205411	0.00205066	-0.00259646		0.0202209	-0.0303115	0.0202209	-0.0139704				0.0202209	-0.0282248	0.0202209	-0.00129343
4.6444	0.0258017		0.639	2.52773		0.00205384	-0.0205408	0.00205384	-0.00259629		0.0202527	-0.0303034	0.0202527	-0.0139662				0.0202527	-0.0282274	0.0202527	-0.00129484
4.6476	0.0237912		0.64	2.52773		0.00205701	-0.0205413	0.00205701	-0.00259652		0.0202844	-0.0302945	0.0202844	-0.013962				0.0202844	-0.0282303	0.0202844	-0.00129665
4.6508	0.0214145		0.641	2.52747		0.00206019	-0.0205414	0.00206019	-0.00259674		0.0203162	-0.0302863	0.0203162	-0.0139575				0.0203162	-0.0282328	0.0203162	-0.00129806
4.654	0.0186986		0.642	2.5272		0.00206336	-0.0205411	0.00206336	-0.00259696		0.0203479	-0.0302782	0.0203479	-0.0139532				0.0203479	-0.0282357	0.0203479	-0.00129946
4.6572	0.0156748		0.643	2.5272		0.00206654	-0.0205416	0.00206654	-0.00259719		0.0203797	-0.0302697	0.0203797	-0.013949				0.0203797	-0.0282382	0.0203797	-0.00130087
4.6604	0.0123783		0.644	2.5272		0.00206971	-0.0205417	0.00206971	-0.0025978		0.0204114	-0.0302611	0.0204114	-0.0139448				0.0204114	-0.0282407	0.0204114	-0.00130306
4.6636	0.00884873		0.645	2.5272		0.00207288	-0.0205414	0.00207288	-0.00259803		0.0204431	-0.0302529	0.0204431	-0.0139402				0.0204431	-0.0282436	0.0204431	-0.00130407
4.6668	0.00513001		0.646	2.5272		0.00207606	-0.0205419	0.00207606	-0.00259786		0.0204749	-0.0302447	0.0204749	-0.013936				0.0204749	-0.0282461	0.0204749	-0.00130626
4.67	0.0012686		0.647	2.5272		0.00207923	-0.0205421	0.00207923	-0.00259808		0.0205066	-0.0302361	0.0205066	-0.0139317				0.0205066	-0.028249	0.0205066	-0.00130766
4.6732	-0.00268783		0.648	2.5272		0.00208241	-0.0205418	0.00208241	-0.0025987		0.0205384	-0.0302275	0.0205384	-0.0139271				0.0205384	-0.0282519	0.0205384	-0.00130906
4.6764	-0.00668989		0.649	2.52693		0.00208558	-0.0205423	0.00208558	-0.00259853		0.0205701	-0.0302192	0.0205701	-0.0139228				0.0205701	-0.0282544	0.0205701	-0.00131086
4.6796	-0.0106862		0.65	2.52693		0.00208876	-0.0205424	0.00208876	-0.00259875		0.0206019	-0.0302105	0.0206019	-0.0139186				0.0206019	-0.0282569	0.0206019	-0.00131265
4.6828	-0.0146247		0.651	2.52667		0.00209193	-0.0205425	0.00209193	-0.00259897		0.0206336	-0.0302019	0.0206336	-0.0139139				0.0206336	-0.0282601	0.0206336	-0.00131405
4.686	-0.0184537		0.652	2.5264		0.00209511	-0.0205426	0.00209511	-0.0025992		0.0206654	-0.0301932	0.0206654	-0.0139097				0.0206654	-0.0282626	0.0206654	-0.00131584
4.6892	-0.0221231		0.653	2.52613		0.00209828	-0.0205431	0.00209828	-0.00259981		0.0206971	-0.0301844	0.0206971	-0.013905				0.0206971	-0.0282655	0.0206971	-0.00131723
4.6924	-0.0255839		0.654	2.52587		0.00210145	-0.0205432	0.00210145	-0.00259964		0.0207288	-0.0301761	0.0207288	-0.0139003				0.0207288	-0.0282683	0.0207288	-0.00131902
4.6956	-0.0287896		0.655	2.5256		0.00210463	-0.0205429	0.00210463	-0.00259987		0.0207606	-0.0301678	0.0207606	-0.0138964				0.0207606	-0.0282708	0.0207606	-0.00132081
4.6988	-0.0316961		0.656	2.5256		0.0021078	-0.0205435	0.0021078	-0.00260009		0.0207923	-0.030159	0.0207923	-0.0138918				0.0207923	-0.0282737	0.0207923	-0.00132259
4.702	-0.0342624		0.657	2.52533		0.00211098	-0.0205432	0.00211098	-0.00260032		0.0208241	-0.0301502	0.0208241	-0.0138875				0.0208241	-0.0282765	0.0208241	-0.00132398
4.7052	-0.0364525		0.658	2.52533		0.00211415	-0.0205433	0.00211415	-0.00260093		0.0208558	-0.0301418	0.0208558	-0.0138828				0.0208558	-0.028279	0.0208558	-0.00132538
4.7084	-0.0382345		0.659	2.52507		0.00211733	-0.0205438	0.00211733	-0.00260037		0.0208876	-0.0301334	0.0208876	-0.0138785				0.0208876	-0.0282815	0.0208876	-0.00132677
4.7116	-0.0395807		0.66	2.52507		0.0021205	-0.0205435	0.0021205	-0.00260059		0.0209193	-0.0301246	0.0209193	-0.0138742				0.0209193	-0.0282843	0.0209193	-0.00132855
4.7148	-0.0404681		0.661	2.5248		0.00212367	-0.020544	0.00212367	-0.00260082		0.0209511	-0.0301157	0.0209511	-0.0138698				0.0209511	-0.0282871	0.0209511	-0.00133033
4.718	-0.0408793		0.662	2.5248		0.00212685	-0.0205441	0.00212685	-0.00260143		0.0209828	-0.0301073	0.0209828	-0.0138651				0.0209828	-0.0282896	0.0209828	-0.00133211
4.7212	-0.0408028		0.663	2.5248		0.00213002	-0.0205438	0.00213002	-0.00260166		0.0210145	-0.0300984	0.0210145	-0.0138604				0.0210145	-0.0282924	0.0210145	-0.0013331
4.7244	-0.0402334		0.664	2.52453		0.0021332	-0.020544	0.0021332	-0.00260188		0.0210463	-0.0300899	0.0210463	-0.0138561				0.0210463	-0.0282949	0.0210463	-0.00133488
4.7276	-0.0391725		0.665	2.52427		0.00213637	-0.0205445	0.00213637	-0.00260211		0.021078	-0.030081	0.021078	-0.0138513				0.021078	-0.0282973	0.021078	-0.00133666
4.7308	-0.0376276		0.666	2.524		0.00213955	-0.0205442	0.00213955	-0.00260233		0.0211098	-0.0300724	0.0211098	-0.013847				0.0211098	-0.0283001	0.0211098	-0.00133805
4.734	-0.0356109		0.667	2.52373		0.00214272	-0.0205447	0.00214272	-0.00260216		0.0211415	-0.0300631	0.0211415	-0.0138427				0.0211415	-0.028303	0.0211415	-0.00134022
4.7372	-0.0331404		0.668	2.52347		0.0021459	-0.0205448	0.0021459	-0.00260278		0.0211733	-0.0300545	0.0211733	-0.0138379				0.0211733	-0.0283058	0.0211733	-0.00134121
4.7404	-0.0302402		0.669	2.5232		0.00214907	-0.0205449	0.00214907	-0.00260261		0.021205	-0.0300456	0.021205	-0.0138335				0.021205	-0.0283086	0.021205	-0.00134259
4.7436	-0.0269397		0.67	2.5232		0.00215224	-0.020545	0.00215224	-0.00260283		0.0212367	-0.030037	0.0212367	-0.0138288				0.0212367	-0.028311	0.0212367	-0.00134476
4.7468	-0.0232739		0.671	2.52267		0.00215542	-0.0205451	0.00215542	-0.00260306		0.0212685	-0.0300284	0.0212685	-0.013824				0.0212685	-0.0283134	0.0212685	-0.00134614
4.75	-0.0192822		0.672	2.5224		0.00215859	-0.0205452	0.00215859	-0.00260328		0.0213002	-0.0300193	0.0213002	-0.0138196				0.0213002	-0.0283162	0.0213002	-0.00134791
4.7532	-0.0150081		0.673	2.5224		0.00216177	-0.0205454	0.00216177	-0.0026035		0.021332	-0.0300103	0.021332	-0.0138153				0.021332	-0.0283186	0.021332	-0.0013489
4.7564	-0.0104988		0.674	2.52213		0.00216494	-0.0205455	0.00216494	-0.00260373		0.0213637	-0.0300016	0.0213637	-0.0138105				0.0213637	-0.0283214	0.0213637	-0.00135067
4.7596	-0.00580533		0.675	2.52187		0.00216812	-0.0205456	0.00216812	-0.00260395		0.0213955	-0.029993	0.0213955	-0.0138061				0.0213955	-0.0283242	0.0213955	-0.00135244
4.7628	-0.000982054		0.676	2.52187		0.00217129	-0.0205457	0.00217129	-0.00260418		0.0214272	-0.0299839	0.0214272	-0.0138013				0.0214272	-0.028327	0.0214272	-0.00135382
4.766	0.0039149		0.677	2.5216		0.00217447	-0.0205458	0.00217447	-0.0026044		0.021459	-0.0299748	0.021459	-0.0137965				0.021459	-0.0283298	0.021459	-0.00135559
4.7692	0.00882923		0.678	2.5216		0.00217764	-0.0205459	0.00217764	-0.00260463		0.0214907	-0.029966	0.0214907	-0.0137921				0.0214907	-0.0283326	0.0214907	-0.00135697
4.7724	0.0137039		0.679	2.5216		0.00218081	-0.020546	0.00218081	-0.00260485		0.0215224	-0.0299569	0.0215224	-0.0137873				0.0215224	-0.028335	0.0215224	-0.00135913
4.7756	0.0184817		0.68	2.52187		0.00218399	-0.0205461	0.00218399	-0.00260547		0.0215542	-0.0299477	0.0215542	-0.0137828				0.0215542	-0.0283382	0.0215542	-0.00136011
4.7788	0.0231067		0.681	2.5216		0.00218716	-0.0205462	0.00218716	-0.0026053		0.0215859	-0.029939	0.0215859	-0.013778				0.0215859	-0.0283405	0.0215859	-0.00136227
4.782	0.0275237		0.682	2.52107		0.00219034	-0.0205464	0.00219034	-0.00260552		0.0216177	-0.0299298	0.0216177	-0.0137732				0.0216177	-0.0283429	0.0216177	-0.00136404
4.7852	0.0316794		0.683	2.52053		0.00219351	-0.0205465	0.00219351	-0.00260575		0.0216494	-0.029921	0.0216494	-0.0137687				0.0216494	-0.0283457	0.0216494	-0.00136542
4.7884	0.0355237		0.684	2.52053		0.00219669	-0.020547	0.00219669	-0.00260597		0.0216812	-0.0299118	0.0216812	-0.0137643				0.0216812	-0.0283484	0.0216812	-0.00136718
4.7916	0.0390095		0.685	2.52		0.00219986	-0.0205467	0.00219986	-0.0026058		0.0217129	-0.0299029	0.0217129	-0.013759				0.0217129	-0.0283512	0.0217129	-0.00136895
4.7948	0.0420942		0.686	2.51973		0.00220303	-0.0205472	0.00220303	-0.00260642		0.0217447	-0.0298937	0.0217447	-0.0137546				0.0217447	-0.0283536	0.0217447	-0.00137032
4.798	0.0447387		0.687	2.51947		0.00220621	-0.0205469	0.00220621	-0.00260665		0.0217764	-0.0298848	0.0217764	-0.0137505				0.0217764	-0.0283563	0.0217764	-0.00137209
4.8012	0.0469083		0.688	2.51893		0.00220938	-0.020547	0.00220938	-0.00260648		0.0218081	-0.0298755	0.0218081	-0.0137452				0.0218081	-0.0283591	0.0218081	-0.00137346
4.8044	0.0485738		0.689	2.51867		0.00221256	-0.0205475	0.00221256	-0.00260749		0.0218399	-0.0298666	0.0218399	-0.0137404				0.0218399	-0.0283614	0.0218399	-0.00137562
4.8076	0.0497119		0.69	2.51867		0.00221573	-0.0205476	0.00221573	-0.00260732		0.0218716	-0.0298577	0.0218716	-0.0137363				0.0218716	-0.0283641	0.0218716	-0.0013766
4.8108	0.0503056		0.691	2.51867		0.00221891	-0.0205474	0.00221891	-0.00260754		0.0219034	-0.0298484	0.0219034	-0.0137314				0.0219034	-0.0283669	0.0219034	-0.00137836
4.814	0.0503436		0.692	2.51867		0.00222208	-0.0205479	0.00222208	-0.00260777		0.0219351	-0.029839	0.0219351	-0.0137265				0.0219351	-0.0283696	0.0219351	-0.00138012
4.8172	0.0498217		0.693	2.51867		0.00222526	-0.0205476	0.00222526	-0.00260839		0.0219669	-0.0298297	0.0219669	-0.013722				0.0219669	-0.028372	0.0219669	-0.00138189
4.8204	0.0487422		0.694	2.51867		0.00222843	-0.0205481	0.00222843	-0.00260822		0.0219986	-0.0298203	0.0219986	-0.0137171				0.0219986	-0.0283747	0.0219986	-0.00138365
4.8236	0.0471136		0.695	2.51893		0.0022316	-0.0205482	0.0022316	-0.00260884		0.0220303	-0.0298113	0.0220303	-0.0137126				0.0220303	-0.0283774	0.0220303	-0.00138502
4.8268	0.0449504		0.696	2.51867		0.00223478	-0.0205483	0.00223478	-0.00260867		0.0220621	-0.0298019	0.0220621	-0.0137076				0.0220621	-0.0283801	0.0220621	-0.00138678
4.83	0.042273		0.697	2.51867		0.00223795	-0.0205484	0.00223795	-0.00260889		0.0220938	-0.0297929	0.0220938	-0.0137031				0.0220938	-0.0283828	0.0220938	-0.00138855
4.8332	0.0391081		0.698	2.5184		0.00224113	-0.0205485	0.00224113	-0.00260912		0.0221256	-0.0297834	0.0221256	-0.0136978				0.0221256	-0.0283851	0.0221256	-0.00138992
4.8364	0.0354883		0.699	2.51813		0.0022443	-0.0205483	0.0022443	-0.00260934		0.0221573	-0.029774	0.0221573	-0.0136936				0.0221573	-0.0283878	0.0221573	-0.00139168
4.8396	0.0314518		0.7	2.51787		0.00224748	-0.0205488	0.00224748	-0.00260956		0.0221891	-0.0297649	0.0221891	-0.0136887				0.0221891	-0.0283905	0.0221891	-0.00139344
4.8428	0.0270408		0.701	2.5176		0.00225065	-0.0205489	0.00225065	-0.00260979		0.0222208	-0.0297558	0.0222208	-0.0136837				0.0222208	-0.0283932	0.0222208	-0.00139521
4.846	0.0223023		0.702	2.51733		0.00225383	-0.020549	0.00225383	-0.00260962		0.0222526	-0.0297463	0.0222526	-0.0136792				0.0222526	-0.0283959	0.0222526	-0.00139697
4.8492	0.0172883		0.703	2.51733		0.002257	-0.0205491	0.002257	-0.00261024		0.0222843	-0.0297368	0.0222843	-0.0136746				0.0222843	-0.0283982	0.0222843	-0.00139873
4.8524	0.0120531		0.704	2.5168		0.00226017	-0.0205496	0.00226017	-0.00261007		0.022316	-0.0297276	0.022316	-0.0136697				0.022316	-0.0284009	0.022316	-0.0014001
4.8556	0.00665313		0.705	2.51653		0.00226335	-0.0205493	0.00226335	-0.0026103		0.0223478	-0.0297181	0.0223478	-0.0136651				0.0223478	-0.028404	0.0223478	-0.00140186
4.8588	0.00114749		0.706	2.51627		0.00226652	-0.0205498	0.00226652	-0.00261052		0.0223795	-0.0297085	0.0223795	-0.0136601				0.0223795	-0.0284067	0.0223795	-0.00140363
4.862	-0.00440302		0.707	2.51573		0.0022697	-0.0205495	0.0022697	-0.00261075		0.0224113	-0.029699	0.0224113	-0.0136551				0.0224113	-0.028409	0.0224113	-0.00140499
4.8652	-0.00993713		0.708	2.51547		0.00227287	-0.0205497	0.00227287	-0.00261097		0.022443	-0.0296897	0.022443	-0.0136501				0.022443	-0.0284116	0.022443	-0.00140676
4.8684	-0.0153939		0.709	2.51547		0.00227605	-0.0205498	0.00227605	-0.0026112		0.0224748	-0.0296801	0.0224748	-0.0136451				0.0224748	-0.0284139	0.0224748	-0.00140852
4.8716	-0.0207125		0.71	2.5152		0.00227922	-0.0205499	0.00227922	-0.00261181		0.0225065	-0.0296705	0.0225065	-0.0136401				0.0225065	-0.0284166	0.0225065	-0.00140989
4.8748	-0.0258334		0.711	2.51493		0.00228239	-0.0205504	0.00228239	-0.00261164		0.0225383	-0.0296617	0.0225383	-0.0136355				0.0225383	-0.0284192	0.0225383	-0.00141165
4.878	-0.0306995		0.712	2.51467		0.00228557	-0.0205505	0.00228557	-0.00261226		0.02257	-0.0296516	0.02257	-0.0136305				0.02257	-0.0284219	0.02257	-0.00141381
4.8812	-0.0352561		0.713	2.5144		0.00228874	-0.0205502	0.00228874	-0.0026121		0.0226017	-0.0296423	0.0226017	-0.0136254				0.0226017	-0.0284245	0.0226017	-0.00141518
4.8844	-0.0394524		0.714	2.51413		0.00229192	-0.0205507	0.00229192	-0.00261232		0.0226335	-0.0296326	0.0226335	-0.0136208				0.0226335	-0.0284272	0.0226335	-0.00141655
4.8876	-0.0432416		0.715	2.51413		0.00229509	-0.02055	0.00229509	-0.00261255		0.0226652	-0.0296229	0.0226652	-0.0136161				0.0226652	-0.0284294	0.0226652	-0.00141832
4.8908	-0.0465812		0.716	2.51413		0.00229827	-0.0205505	0.00229827	-0.00261277		0.022697	-0.0296136	0.022697	-0.0136107				0.022697	-0.0284325	0.022697	-0.00142048
4.894	-0.0494335		0.717	2.51413		0.00230144	-0.020551	0.00230144	-0.002613		0.0227287	-0.0296035	0.0227287	-0.013606				0.0227287	-0.0284347	0.0227287	-0.00142185
4.8972	-0.0517666		0.718	2.51413		0.00230462	-0.0205512	0.00230462	-0.00261322		0.0227605	-0.0295941	0.0227605	-0.013601				0.0227605	-0.0284373	0.0227605	-0.00142322
4.9004	-0.0535539		0.719	2.51413		0.00230779	-0.0205509	0.00230779	-0.00261345		0.0227922	-0.0295843	0.0227922	-0.0135963				0.0227922	-0.02844	0.0227922	-0.00142459
4.9036	-0.0547748		0.72	2.5136		0.00231096	-0.0205514	0.00231096	-0.00261367		0.0228239	-0.0295745	0.0228239	-0.0135912				0.0228239	-0.0284426	0.0228239	-0.00142675
4.9068	-0.0554159		0.721	2.51333		0.00231414	-0.0205515	0.00231414	-0.0026139		0.0228557	-0.0295651	0.0228557	-0.0135862				0.0228557	-0.0284452	0.0228557	-0.00142852
4.91	-0.0554691		0.722	2.51333		0.00231731	-0.0205516	0.00231731	-0.00261412		0.0228874	-0.0295553	0.0228874	-0.0135811				0.0228874	-0.028447	0.0228874	-0.00143029
4.9132	-0.0549325		0.723	2.51307		0.00232049	-0.0205517	0.00232049	-0.00261435		0.0229192	-0.0295459	0.0229192	-0.013576				0.0229192	-0.02845	0.0229192	-0.00143205
4.9164	-0.0538113		0.724	2.5128		0.00232366	-0.0205518	0.00232366	-0.00261418		0.0229509	-0.029536	0.0229509	-0.0135713				0.0229509	-0.0284526	0.0229509	-0.00143343
4.9196	-0.0521181		0.725	2.5128		0.00232684	-0.0205519	0.00232684	-0.0026148		0.0229827	-0.0295262	0.0229827	-0.0135662				0.0229827	-0.0284552	0.0229827	-0.0014352
4.9228	-0.0498704		0.726	2.51227		0.00233001	-0.0205521	0.00233001	-0.00261502		0.0230144	-0.0295163	0.0230144	-0.013561				0.0230144	-0.0284578	0.0230144	-0.00143697
4.926	-0.0470918		0.727	2.51227		0.00233319	-0.0205522	0.00233319	-0.00261525		0.0230462	-0.0295068	0.0230462	-0.0135563				0.0230462	-0.0284604	0.0230462	-0.00143874
4.9292	-0.0438123		0.728	2.512		0.00233636	-0.0205523	0.00233636	-0.00261547		0.0230779	-0.0294969	0.0230779	-0.0135508				0.0230779	-0.0284626	0.0230779	-0.00144011
4.9324	-0.0400671		0.729	2.51227		0.00233953	-0.0205524	0.00233953	-0.0026157		0.0231096	-0.029487	0.0231096	-0.0135461				0.0231096	-0.0284652	0.0231096	-0.00144189
4.9356	-0.0358963		0.73	2.51227		0.00234271	-0.0205521	0.00234271	-0.00261592		0.0231414	-0.029477	0.0231414	-0.0135409				0.0231414	-0.0284678	0.0231414	-0.00144405
4.9388	-0.0313451		0.731	2.512		0.00234588	-0.0205526	0.00234588	-0.00261576		0.0231731	-0.0294675	0.0231731	-0.0135358				0.0231731	-0.0284704	0.0231731	-0.00144543
4.942	-0.0264623		0.732	2.51227		0.00234906	-0.0205531	0.00234906	-0.00261598		0.0232049	-0.0294575	0.0232049	-0.0135314				0.0232049	-0.028473	0.0232049	-0.0014472
4.9452	-0.0213003		0.733	2.51227		0.00235223	-0.0205528	0.00235223	-0.00261621		0.0232366	-0.0294471	0.0232366	-0.0135258				0.0232366	-0.0284755	0.0232366	-0.00144898
4.9484	-0.0159149		0.734	2.512		0.00235541	-0.0205533	0.00235541	-0.00261643		0.0232684	-0.0294375	0.0232684	-0.0135211				0.0232684	-0.0284781	0.0232684	-0.00145075
4.9516	-0.010364		0.735	2.51227		0.00235858	-0.0205531	0.00235858	-0.00261666		0.0233001	-0.0294275	0.0233001	-0.0135155				0.0233001	-0.0284803	0.0233001	-0.00145253
4.9548	-0.00470658		0.736	2.51173		0.00236175	-0.0205532	0.00236175	-0.00261688		0.0233319	-0.0294174	0.0233319	-0.0135107				0.0233319	-0.0284836	0.0233319	-0.00145391
4.958	0.000997025		0.737	2.51173		0.00236493	-0.0205533	0.00236493	-0.00261711		0.0233636	-0.0294074	0.0233636	-0.0135055				0.0233636	-0.0284858	0.0233636	-0.00145569
4.9612	0.0066865		0.738	2.51147		0.0023681	-0.0205538	0.0023681	-0.00261733		0.0233953	-0.0293977	0.0233953	-0.0135003				0.0233953	-0.0284883	0.0233953	-0.00145747
4.9644	0.0123021		0.739	2.5112		0.00237128	-0.0205535	0.00237128	-0.00261756		0.0234271	-0.0293876	0.0234271	-0.0134955				0.0234271	-0.0284909	0.0234271	-0.00145925
4.9676	0.0177848		0.74	2.5112		0.00237445	-0.0205536	0.00237445	-0.00261779		0.0234588	-0.0293775	0.0234588	-0.0134903				0.0234588	-0.028493	0.0234588	-0.00146103
4.9708	0.0230776		0.741	2.51093		0.00237763	-0.0205537	0.00237763	-0.00261801		0.0234906	-0.0293674	0.0234906	-0.013485				0.0234906	-0.0284956	0.0234906	-0.00146281
4.974	0.0281257		0.742	2.51067		0.0023808	-0.0205542	0.0023808	-0.00261824		0.0235223	-0.0293573	0.0235223	-0.0134798				0.0235223	-0.0284985	0.0235223	-0.0014642
4.9772	0.0328766		0.743	2.5104		0.00238398	-0.0205539	0.00238398	-0.00261846		0.0235541	-0.0293475	0.0235541	-0.0134746				0.0235541	-0.0285006	0.0235541	-0.00146599
4.9804	0.0372807		0.744	2.50987		0.00238715	-0.0205544	0.00238715	-0.0026183		0.0235858	-0.0293374	0.0235858	-0.0134693				0.0235858	-0.0285032	0.0235858	-0.00146816
4.9836	0.0412924		0.745	2.50987		0.00239032	-0.0205546	0.00239032	-0.00261891		0.0236175	-0.0293272	0.0236175	-0.0134645				0.0236175	-0.0285057	0.0236175	-0.00146956
4.9868	0.044871		0.746	2.50987		0.0023935	-0.0205543	0.0023935	-0.00261914		0.0236493	-0.029317	0.0236493	-0.0134592				0.0236493	-0.0285082	0.0236493	-0.00147095
4.99	0.0479809		0.747	2.50933		0.00239667	-0.0205548	0.00239667	-0.00261937		0.023681	-0.0293072	0.023681	-0.0134539				0.023681	-0.0285107	0.023681	-0.00147274
4.9932	0.0505913		0.748	2.50907		0.00239985	-0.0205549	0.00239985	-0.00261959		0.0237128	-0.0292966	0.0237128	-0.0134487				0.0237128	-0.0285132	0.0237128	-0.00147492
4.9964	0.0526767		0.749	2.5088		0.00240302	-0.0205546	0.00240302	-0.00261982		0.0237445	-0.0292867	0.0237445	-0.0134434				0.0237445	-0.0285157	0.0237445	-0.00147632
4.9996	0.0542175		0.75	2.50853		0.0024062	-0.0205551	0.0024062	-0.00262004		0.0237763	-0.0292765	0.0237763	-0.0134381				0.0237763	-0.0285178	0.0237763	-0.00147851
5.0028	0.0552002		0.751	2.50827		0.00240937	-0.0205556	0.00240937	-0.00262027		0.023808	-0.0292662	0.023808	-0.0134332				0.023808	-0.0285203	0.023808	-0.00147991
5.006	0.0556167		0.752	2.50827		0.00241255	-0.0205549	0.00241255	-0.0026205		0.0238398	-0.0292563	0.0238398	-0.0134279				0.0238398	-0.0285232	0.0238398	-0.0014821
5.0092	0.0554643		0.753	2.50853		0.00241572	-0.0205555	0.00241572	-0.00262072		0.0238715	-0.0292456	0.0238715	-0.0134226				0.0238715	-0.0285257	0.0238715	-0.0014835
5.0124	0.0547466		0.754	2.50827		0.00241889	-0.0205556	0.00241889	-0.00262055		0.0239032	-0.0292357	0.0239032	-0.0134177				0.0239032	-0.0285282	0.0239032	-0.0014853
5.0156	0.0534739		0.755	2.508		0.00242207	-0.0205557	0.00242207	-0.00262117		0.023935	-0.029225	0.023935	-0.0134123				0.023935	-0.0285307	0.023935	-0.0014871
5.0188	0.0516625		0.756	2.508		0.00242524	-0.0205558	0.00242524	-0.0026214		0.0239667	-0.029215	0.0239667	-0.013407				0.0239667	-0.0285332	0.0239667	-0.0014889
5.022	0.049334		0.757	2.508		0.00242842	-0.0205559	0.00242842	-0.00262123		0.0239985	-0.0292047	0.0239985	-0.0134012				0.0239985	-0.0285356	0.0239985	-0.00149031
5.0252	0.0465154		0.758	2.50773		0.00243159	-0.0205556	0.00243159	-0.00262146		0.0240302	-0.0291947	0.0240302	-0.0133963				0.0240302	-0.0285381	0.0240302	-0.00149251
5.0284	0.0432383		0.759	2.50747		0.00243477	-0.0205561	0.00243477	-0.00262208		0.024062	-0.0291843	0.024062	-0.0133905				0.024062	-0.0285402	0.024062	-0.00149392
5.0316	0.0395386		0.76	2.50747		0.00243794	-0.0205562	0.00243794	-0.0026223		0.0240937	-0.0291735	0.0240937	-0.0133856				0.0240937	-0.028543	0.0240937	-0.00149573
5.0348	0.0354569		0.761	2.50747		0.00244111	-0.0205563	0.00244111	-0.00262214		0.0241255	-0.0291635	0.0241255	-0.0133802				0.0241255	-0.0285455	0.0241255	-0.00149754
5.038	0.0310366		0.762	2.5072		0.00244429	-0.0205561	0.00244429	-0.00262236		0.0241572	-0.029153	0.0241572	-0.0133748				0.0241572	-0.0285475	0.0241572	-0.00149896
5.0412	0.0263247		0.763	2.50693		0.00244746	-0.020557	0.00244746	-0.00262259		0.0241889	-0.0291426	0.0241889	-0.0133698				0.0241889	-0.02855	0.0241889	-0.00150077
5.0444	0.0213709		0.764	2.50667		0.00245064	-0.0205567	0.00245064	-0.00262281		0.0242207	-0.0291321	0.0242207	-0.0133644				0.0242207	-0.0285524	0.0242207	-0.00150298
5.0476	0.016227		0.765	2.50667		0.00245381	-0.0205568	0.00245381	-0.00262304		0.0242524	-0.0291216	0.0242524	-0.013359				0.0242524	-0.0285553	0.0242524	-0.0015044
5.0508	0.0109465		0.766	2.50613		0.00245699	-0.0205569	0.00245699	-0.00262327		0.0242842	-0.0291111	0.0242842	-0.0133532				0.0242842	-0.0285573	0.0242842	-0.00150622
5.054	0.00558396		0.767	2.50613		0.00246016	-0.020557	0.00246016	-0.00262349		0.0243159	-0.0291006	0.0243159	-0.0133485				0.0243159	-0.0285597	0.0243159	-0.00150765
5.0572	0.000194805		0.768	2.50587		0.00246334	-0.0205575	0.00246334	-0.00262372		0.0243477	-0.0290901	0.0243477	-0.0133431				0.0243477	-0.0285622	0.0243477	-0.00150986
5.0604	-0.00516583		0.769	2.5056		0.00246651	-0.0205576	0.00246651	-0.00262434		0.0243794	-0.0290795	0.0243794	-0.0133377				0.0243794	-0.0285646	0.0243794	-0.00151169
5.0636	-0.0104442		0.77	2.50507		0.00246968	-0.0205573	0.00246968	-0.00262378		0.0244111	-0.0290694	0.0244111	-0.0133322				0.0244111	-0.0285674	0.0244111	-0.00151273
5.0668	-0.0155877		0.771	2.50453		0.00247286	-0.0205578	0.00247286	-0.0026244		0.0244429	-0.0290588	0.0244429	-0.0133268				0.0244429	-0.0285694	0.0244429	-0.00151456
5.07	-0.0205457		0.772	2.50453		0.00247603	-0.020558	0.00247603	-0.00262463		0.0244746	-0.0290478	0.0244746	-0.0133213				0.0244746	-0.0285722	0.0244746	-0.00151678
5.0732	-0.0252702		0.773	2.50427		0.00247921	-0.0205581	0.00247921	-0.00262525		0.0245064	-0.029038	0.0245064	-0.0133158				0.0245064	-0.0285746	0.0245064	-0.00151822
5.0764	-0.029716		0.774	2.50427		0.00248238	-0.0205578	0.00248238	-0.00262508		0.0245381	-0.029027	0.0245381	-0.0133107				0.0245381	-0.0285767	0.0245381	-0.00151966
5.0796	-0.0338411		0.775	2.50427		0.00248556	-0.0205583	0.00248556	-0.0026253		0.0245699	-0.0290167	0.0245699	-0.0133049				0.0245699	-0.0285791	0.0245699	-0.00152149
5.0828	-0.0376064		0.776	2.504		0.00248873	-0.020558	0.00248873	-0.00262553		0.0246016	-0.0290057	0.0246016	-0.0132998				0.0246016	-0.0285818	0.0246016	-0.00152333
5.086	-0.0409771		0.777	2.504		0.00249191	-0.0205585	0.00249191	-0.00262576		0.0246334	-0.028995	0.0246334	-0.0132939				0.0246334	-0.0285842	0.0246334	-0.00152517
5.0892	-0.0439227		0.778	2.50373		0.00249508	-0.0205586	0.00249508	-0.00262598		0.0246651	-0.0289843	0.0246651	-0.0132887				0.0246651	-0.0285866	0.0246651	-0.00152662
5.0924	-0.0464178		0.779	2.50347		0.00249825	-0.0205587	0.00249825	-0.00262621		0.0246968	-0.028974	0.0246968	-0.0132836				0.0246968	-0.0285894	0.0246968	-0.00152847
5.0956	-0.0484413		0.78	2.5032		0.00250143	-0.0205589	0.00250143	-0.00262604		0.0247286	-0.0289633	0.0247286	-0.0132777				0.0247286	-0.0285914	0.0247286	-0.00153031
5.0988	-0.0499766		0.781	2.50293		0.0025046	-0.020559	0.0025046	-0.00262627		0.0247603	-0.0289525	0.0247603	-0.0132721				0.0247603	-0.0285942	0.0247603	-0.00153177
5.102	-0.0510123		0.782	2.50293		0.00250778	-0.0205591	0.00250778	-0.00262689		0.0247921	-0.0289414	0.0247921	-0.0132666				0.0247921	-0.0285965	0.0247921	-0.00153362
5.1052	-0.0515424		0.783	2.5024		0.00251095	-0.0205592	0.00251095	-0.00262712		0.0248238	-0.028931	0.0248238	-0.013261				0.0248238	-0.0285989	0.0248238	-0.00153547
5.1084	-0.0515661		0.784	2.50213		0.00251413	-0.0205593	0.00251413	-0.00262734		0.0248556	-0.0289203	0.0248556	-0.0132555				0.0248556	-0.0286013	0.0248556	-0.00153694
5.1116	-0.0510875		0.785	2.50187		0.0025173	-0.0205594	0.0025173	-0.00262757		0.0248873	-0.0289091	0.0248873	-0.0132499				0.0248873	-0.028604	0.0248873	-0.0015384
5.1148	-0.0501163		0.786	2.5016		0.00252047	-0.0205595	0.00252047	-0.0026274		0.0249191	-0.0288983	0.0249191	-0.0132447				0.0249191	-0.0286064	0.0249191	-0.00154066
5.118	-0.0486661		0.787	2.50133		0.00252365	-0.0205596	0.00252365	-0.00262802		0.0249508	-0.0288878	0.0249508	-0.0132391				0.0249508	-0.0286087	0.0249508	-0.00154173
5.1212	-0.0467545		0.788	2.50133		0.00252682	-0.0205601	0.00252682	-0.00262825		0.0249825	-0.028877	0.0249825	-0.0132339				0.0249825	-0.0286111	0.0249825	-0.00154399
5.1244	-0.0444048		0.789	2.50133		0.00253	-0.0205599	0.00253	-0.00262808		0.0250143	-0.0288661	0.0250143	-0.0132279				0.0250143	-0.0286134	0.0250143	-0.00154546
5.1276	-0.0416442		0.79	2.50107		0.00253317	-0.02056	0.00253317	-0.0026287		0.025046	-0.0288552	0.025046	-0.0132226				0.025046	-0.0286161	0.025046	-0.00154694
5.1308	-0.0385026		0.791	2.5008		0.00253635	-0.0205601	0.00253635	-0.00262854		0.0250778	-0.0288444	0.0250778	-0.013217				0.0250778	-0.0286181	0.0250778	-0.00154881
5.134	-0.0350133		0.792	2.50053		0.00253952	-0.0205606	0.00253952	-0.00262876		0.0251095	-0.0288335	0.0251095	-0.0132118				0.0251095	-0.0286208	0.0251095	-0.00155069
5.1372	-0.0312132		0.793	2.50053		0.0025427	-0.0205603	0.0025427	-0.0026286		0.0251413	-0.0288225	0.0251413	-0.0132061				0.0251413	-0.0286231	0.0251413	-0.00155217
5.1404	-0.0271419		0.794	2.50053		0.00254587	-0.0205608	0.00254587	-0.00262922		0.025173	-0.0288116	0.025173	-0.0132005				0.025173	-0.0286254	0.025173	-0.00155366
5.1436	-0.0228412		0.795	2.50053		0.00254904	-0.0205609	0.00254904	-0.00262944		0.0252047	-0.0288006	0.0252047	-0.0131944				0.0252047	-0.0286278	0.0252047	-0.00155593
5.1468	-0.0183549		0.796	2.50053		0.00255222	-0.0205606	0.00255222	-0.00262967		0.0252365	-0.0287897	0.0252365	-0.0131891				0.0252365	-0.0286297	0.0252365	-0.00155742
5.15	-0.0137282		0.797	2.50027		0.00255539	-0.0205611	0.00255539	-0.0026299		0.0252682	-0.0287787	0.0252682	-0.0131838				0.0252682	-0.0286324	0.0252682	-0.00155892
5.1532	-0.00900658		0.798	2.5		0.00255857	-0.0205609	0.00255857	-0.00263012		0.0253	-0.0287677	0.0253	-0.0131777				0.0253	-0.0286343	0.0253	-0.00156041
5.1564	-0.00423555		0.799	2.5		0.00256174	-0.0205614	0.00256174	-0.00263075		0.0253317	-0.0287567	0.0253317	-0.0131724				0.0253317	-0.028637	0.0253317	-0.00156231
5.1596	0.000538318		0.8	2.49973		0.00256492	-0.0205615	0.00256492	-0.00263058		0.0253635	-0.0287457	0.0253635	-0.0131671				0.0253635	-0.0286393	0.0253635	-0.00156381
5.1628	0.00526885		0.801	2.49973		0.00256809	-0.0205616	0.00256809	-0.00263081		0.0253952	-0.0287346	0.0253952	-0.0131614				0.0253952	-0.028642	0.0253952	-0.00156531
5.166	0.00991101		0.802	2.49973		0.00257127	-0.0205613	0.00257127	-0.00263103		0.025427	-0.028724	0.025427	-0.0131557				0.025427	-0.0286439	0.025427	-0.00156721
5.1692	0.0144214		0.803	2.49947		0.00257444	-0.0205614	0.00257444	-0.00263126		0.0254587	-0.0287125	0.0254587	-0.0131503				0.0254587	-0.0286462	0.0254587	-0.00156872
5.1724	0.0187584		0.804	2.4992		0.00257761	-0.0205619	0.00257761	-0.00263188		0.0254904	-0.0287014	0.0254904	-0.0131446				0.0254904	-0.0286484	0.0254904	-0.00157062
5.1756	0.0228827		0.805	2.4992		0.00258079	-0.020562	0.00258079	-0.00263171		0.0255222	-0.0286907	0.0255222	-0.0131388				0.0255222	-0.0286511	0.0255222	-0.00157174
5.1788	0.0267573		0.806	2.4992		0.00258396	-0.0205621	0.00258396	-0.00263194		0.0255539	-0.0286792	0.0255539	-0.013133				0.0255539	-0.028653	0.0255539	-0.00157405
5.182	0.0303485		0.807	2.49893		0.00258714	-0.0205622	0.00258714	-0.00263217		0.0255857	-0.0286684	0.0255857	-0.0131277				0.0255857	-0.0286557	0.0255857	-0.00157557
5.1852	0.0336254		0.808	2.49867		0.00259031	-0.0205624	0.00259031	-0.002632		0.0256174	-0.0286573	0.0256174	-0.0131223				0.0256174	-0.0286583	0.0256174	-0.00157709
5.1884	0.0365602		0.809	2.49867		0.00259349	-0.0205629	0.00259349	-0.00263262		0.0256492	-0.0286457	0.0256492	-0.0131161				0.0256492	-0.0286602	0.0256492	-0.0015794
5.1916	0.0391287		0.81	2.49867		0.00259666	-0.0205626	0.00259666	-0.00263324		0.0256809	-0.0286345	0.0256809	-0.0131111				0.0256809	-0.0286625	0.0256809	-0.00158053
5.1948	0.0413105		0.811	2.4984		0.00259983	-0.0205627	0.00259983	-0.00263308		0.0257127	-0.0286233	0.0257127	-0.0131052				0.0257127	-0.0286647	0.0257127	-0.00158206
5.198	0.0430893		0.812	2.49813		0.00260301	-0.0205632	0.00260301	-0.00263291		0.0257444	-0.0286121	0.0257444	-0.0130998				0.0257444	-0.028667	0.0257444	-0.00158399
5.2012	0.0444525		0.813	2.49787		0.00260618	-0.0205625	0.00260618	-0.00263353		0.0257761	-0.0286005	0.0257761	-0.013094				0.0257761	-0.0286696	0.0257761	-0.00158553
5.2044	0.0453907		0.814	2.49733		0.00260936	-0.020563	0.00260936	-0.00263376		0.0258079	-0.0285892	0.0258079	-0.0130885				0.0258079	-0.0286718	0.0258079	-0.00158746
5.2076	0.0458991		0.815	2.49707		0.00261253	-0.0205631	0.00261253	-0.00263359		0.0258396	-0.028578	0.0258396	-0.0130827				0.0258396	-0.0286745	0.0258396	-0.001589
5.2108	0.0459773		0.816	2.49707		0.00261571	-0.0205632	0.00261571	-0.00263421		0.0258714	-0.0285667	0.0258714	-0.0130768				0.0258714	-0.0286763	0.0258714	-0.00159054
5.214	0.0456287		0.817	2.4968		0.00261888	-0.0205634	0.00261888	-0.00263405		0.0259031	-0.0285554	0.0259031	-0.0130713				0.0259031	-0.0286789	0.0259031	-0.00159248
5.2172	0.0448607		0.818	2.49653		0.00262206	-0.0205635	0.00262206	-0.00263467		0.0259349	-0.0285441	0.0259349	-0.0130655				0.0259349	-0.0286808	0.0259349	-0.00159403
5.2204	0.0436848		0.819	2.49653		0.00262523	-0.0205636	0.00262523	-0.0026345		0.0259666	-0.0285328	0.0259666	-0.0130596				0.0259666	-0.0286834	0.0259666	-0.00159597
5.2236	0.0421162		0.82	2.49627		0.0026284	-0.0205641	0.0026284	-0.00263473		0.0259983	-0.0285214	0.0259983	-0.0130541				0.0259983	-0.0286856	0.0259983	-0.00159753
5.2268	0.0401726		0.821	2.49627		0.00263158	-0.0205642	0.00263158	-0.00263496		0.0260301	-0.0285097	0.0260301	-0.0130482				0.0260301	-0.0286878	0.0260301	-0.00159909
5.23	0.0378752		0.822	2.49627		0.00263475	-0.0205639	0.00263475	-0.00263518		0.0260618	-0.0284983	0.0260618	-0.0130426				0.0260618	-0.02869	0.0260618	-0.00160064
5.2332	0.0352484		0.823	2.49627		0.00263793	-0.0205644	0.00263793	-0.00263541		0.0260936	-0.0284869	0.0260936	-0.0130371				0.0260936	-0.0286922	0.0260936	-0.00160221
5.2364	0.0323196		0.824	2.49627		0.0026411	-0.0205645	0.0026411	-0.00263564		0.0261253	-0.0284751	0.0261253	-0.0130315				0.0261253	-0.0286948	0.0261253	-0.00160417
5.2396	0.0291186		0.825	2.49627		0.00264428	-0.0205643	0.00264428	-0.00263587		0.0261571	-0.0284637	0.0261571	-0.0130256				0.0261571	-0.028697	0.0261571	-0.00160573
5.2428	0.0256773		0.826	2.496		0.00264745	-0.0205644	0.00264745	-0.00263609		0.0261888	-0.0284523	0.0261888	-0.0130196				0.0261888	-0.0286992	0.0261888	-0.00160731
5.246	0.0220298		0.827	2.496		0.00265063	-0.0205649	0.00265063	-0.00263632		0.0262206	-0.0284408	0.0262206	-0.0130141				0.0262206	-0.0287014	0.0262206	-0.00160927
5.2492	0.0182115		0.828	2.49547		0.0026538	-0.020565	0.0026538	-0.00263655		0.0262523	-0.0284294	0.0262523	-0.0130081				0.0262523	-0.0287036	0.0262523	-0.00161046
5.2524	0.0142589		0.829	2.49547		0.00265697	-0.0205647	0.00265697	-0.00263678		0.026284	-0.0284179	0.026284	-0.0130025				0.026284	-0.0287062	0.026284	-0.00161243
5.2556	0.0102093		0.83	2.4952		0.00266015	-0.0205656	0.00266015	-0.002637		0.0263158	-0.0284064	0.0263158	-0.0129969				0.0263158	-0.028708	0.0263158	-0.00161401
5.2588	0.00610078		0.831	2.49493		0.00266332	-0.0205653	0.00266332	-0.00263723		0.0263475	-0.0283949	0.0263475	-0.0129909				0.0263475	-0.0287105	0.0263475	-0.0016156
5.262	0.00197155		0.832	2.49493		0.0026665	-0.0205654	0.0026665	-0.00263746		0.0263793	-0.0283833	0.0263793	-0.0129857				0.0263793	-0.0287131	0.0263793	-0.00161758
5.2652	-0.00214126		0.833	2.49467		0.00266967	-0.0205655	0.00266967	-0.00263769		0.026411	-0.0283722	0.026411	-0.0129796				0.026411	-0.0287149	0.026411	-0.00161917
5.2684	-0.00620092		0.834	2.49467		0.00267285	-0.0205656	0.00267285	-0.00263792		0.0264428	-0.0283602	0.0264428	-0.0129736				0.0264428	-0.0287174	0.0264428	-0.00162076
5.2716	-0.0101703		0.835	2.49467		0.00267602	-0.0205654	0.00267602	-0.00263814		0.0264745	-0.028349	0.0264745	-0.0129679				0.0264745	-0.0287196	0.0264745	-0.00162275
5.2748	-0.0140134		0.836	2.4944		0.00267919	-0.0205659	0.00267919	-0.00263798		0.0265063	-0.0283367	0.0265063	-0.0129623				0.0265063	-0.0287218	0.0265063	-0.00162435
5.278	-0.0176963		0.837	2.4944		0.00268237	-0.020566	0.00268237	-0.0026386		0.026538	-0.0283254	0.026538	-0.0129562				0.026538	-0.0287239	0.026538	-0.00162635
5.2812	-0.0211871		0.838	2.49413		0.00268554	-0.0205661	0.00268554	-0.00263883		0.0265697	-0.0283134	0.0265697	-0.0129505				0.0265697	-0.0287261	0.0265697	-0.00162756
5.2844	-0.0244559		0.839	2.49387		0.00268872	-0.0205662	0.00268872	-0.00263866		0.0266015	-0.0283022	0.0266015	-0.0129448				0.0266015	-0.0287282	0.0266015	-0.00162917
5.2876	-0.0274753		0.84	2.49387		0.00269189	-0.0205663	0.00269189	-0.00263889		0.0266332	-0.0282901	0.0266332	-0.0129387				0.0266332	-0.0287307	0.0266332	-0.00163117
5.2908	-0.0302194		0.841	2.49333		0.00269507	-0.0205664	0.00269507	-0.00263912		0.026665	-0.0282789	0.026665	-0.0129326				0.026665	-0.0287325	0.026665	-0.00163278
5.294	-0.0326651		0.842	2.49307		0.00269824	-0.0205669	0.00269824	-0.00263934		0.0266967	-0.0282672	0.0266967	-0.0129269				0.0266967	-0.028735	0.0266967	-0.0016344
5.2972	-0.0347928		0.843	2.4928		0.00270142	-0.0205666	0.00270142	-0.00263957		0.0267285	-0.0282551	0.0267285	-0.0129212				0.0267285	-0.0287372	0.0267285	-0.00163641
5.3004	-0.0365864		0.844	2.4928		0.00270459	-0.0205668	0.00270459	-0.00264019		0.0267602	-0.0282434	0.0267602	-0.012915				0.0267602	-0.0287393	0.0267602	-0.00163764
5.3036	-0.0380329		0.845	2.49253		0.00270776	-0.0205673	0.00270776	-0.00264042		0.0267919	-0.0282316	0.0267919	-0.0129097				0.0267919	-0.0287414	0.0267919	-0.00163927
5.3068	-0.039122		0.846	2.492		0.00271094	-0.020567	0.00271094	-0.00264026		0.0268237	-0.0282199	0.0268237	-0.0129035				0.0268237	-0.0287439	0.0268237	-0.00164129
5.31	-0.0398469		0.847	2.49173		0.00271411	-0.0205675	0.00271411	-0.00264088		0.0268554	-0.0282081	0.0268554	-0.0128978				0.0268554	-0.028746	0.0268554	-0.00164292
5.3132	-0.0402047		0.848	2.492		0.00271729	-0.0205676	0.00271729	-0.00264071		0.0268872	-0.0281963	0.0268872	-0.012892				0.0268872	-0.0287481	0.0268872	-0.00164455
5.3164	-0.0401957		0.849	2.492		0.00272046	-0.0205673	0.00272046	-0.00264094		0.0269189	-0.0281841	0.0269189	-0.0128858				0.0269189	-0.0287506	0.0269189	-0.00164619
5.3196	-0.0398233		0.85	2.49227		0.00272364	-0.0205678	0.00272364	-0.00264156		0.0269507	-0.0281727	0.0269507	-0.0128796				0.0269507	-0.0287527	0.0269507	-0.00164823
5.3228	-0.0390939		0.851	2.49227		0.00272681	-0.0205679	0.00272681	-0.0026414		0.0269824	-0.0281605	0.0269824	-0.0128738				0.0269824	-0.0287544	0.0269824	-0.00164947
5.326	-0.0380171		0.852	2.492		0.00272999	-0.020568	0.00272999	-0.00264162		0.0270142	-0.0281487	0.0270142	-0.0128684				0.0270142	-0.0287569	0.0270142	-0.00165112
5.3292	-0.0366059		0.853	2.49173		0.00273316	-0.0205682	0.00273316	-0.00264185		0.0270459	-0.0281364	0.0270459	-0.0128621				0.0270459	-0.028759	0.0270459	-0.00165277
5.3324	-0.0348764		0.854	2.49147		0.00273633	-0.0205683	0.00273633	-0.00264208		0.0270776	-0.0281249	0.0270776	-0.0128559				0.0270776	-0.0287611	0.0270776	-0.00165442
5.3356	-0.0328476		0.855	2.49173		0.00273951	-0.020568	0.00273951	-0.0026427		0.0271094	-0.0281126	0.0271094	-0.0128501				0.0271094	-0.0287632	0.0271094	-0.00165608
5.3388	-0.0305409		0.856	2.49147		0.00274268	-0.0205685	0.00274268	-0.00264254		0.0271411	-0.0281007	0.0271411	-0.0128442				0.0271411	-0.0287653	0.0271411	-0.00165773
5.342	-0.0279797		0.857	2.49093		0.00274586	-0.0205686	0.00274586	-0.00264277		0.0271729	-0.0280888	0.0271729	-0.0128383				0.0271729	-0.0287678	0.0271729	-0.00165939
5.3452	-0.0251899		0.858	2.49067		0.00274903	-0.0205687	0.00274903	-0.00264299		0.0272046	-0.0280769	0.0272046	-0.0128324				0.0272046	-0.0287702	0.0272046	-0.00166145
5.3484	-0.0221984		0.859	2.4904		0.00275221	-0.0205688	0.00275221	-0.00264362		0.0272364	-0.0280649	0.0272364	-0.0128262				0.0272364	-0.0287723	0.0272364	-0.00166272
5.3516	-0.0190337		0.86	2.4904		0.00275538	-0.0205689	0.00275538	-0.00264345		0.0272681	-0.0280521	0.0272681	-0.0128203				0.0272681	-0.028774	0.0272681	-0.00166439
5.3548	-0.0157267		0.861	2.4904		0.00275856	-0.0205694	0.00275856	-0.00264328		0.0272999	-0.0280405	0.0272999	-0.0128143				0.0272999	-0.0287764	0.0272999	-0.00166646
5.358	-0.0123087		0.862	2.49013		0.00276173	-0.0205695	0.00276173	-0.00264351		0.0273316	-0.0280285	0.0273316	-0.0128084				0.0273316	-0.0287789	0.0273316	-0.00166774
5.3612	-0.00881134		0.863	2.4904		0.0027649	-0.0205689	0.0027649	-0.00264414		0.0273633	-0.0280165	0.0273633	-0.0128025				0.0273633	-0.0287805	0.0273633	-0.00166981
5.3644	-0.00526653		0.864	2.49013		0.00276808	-0.0205694	0.00276808	-0.00264436		0.0273951	-0.0280049	0.0273951	-0.0127965				0.0273951	-0.028783	0.0273951	-0.00167149
5.3676	-0.00170706		0.865	2.4904		0.00277125	-0.0205699	0.00277125	-0.00264459		0.0274268	-0.0279924	0.0274268	-0.0127902				0.0274268	-0.0287854	0.0274268	-0.00167318
5.3708	0.00183444		0.866	2.49067		0.00277443	-0.0205696	0.00277443	-0.00264443		0.0274586	-0.0279804	0.0274586	-0.0127842				0.0274586	-0.0287875	0.0274586	-0.00167486
5.374	0.00532657		0.867	2.4904		0.0027776	-0.0205697	0.0027776	-0.00264465		0.0274903	-0.0279683	0.0274903	-0.0127783				0.0274903	-0.0287895	0.0274903	-0.00167695
5.3772	0.00873867		0.868	2.49013		0.00278078	-0.0205698	0.00278078	-0.00264528		0.0275221	-0.0279558	0.0275221	-0.0127723				0.0275221	-0.0287919	0.0275221	-0.00167825
5.3804	0.0120403		0.869	2.49013		0.00278395	-0.0205703	0.00278395	-0.00264551		0.0275538	-0.0279437	0.0275538	-0.0127663				0.0275538	-0.028794	0.0275538	-0.00167994
5.3836	0.0152026		0.87	2.48987		0.00278712	-0.0205704	0.00278712	-0.00264573		0.0275856	-0.0279312	0.0275856	-0.0127603				0.0275856	-0.028796	0.0275856	-0.00168164
5.3868	0.0181992		0.871	2.4896		0.0027903	-0.0205702	0.0027903	-0.00264596		0.0276173	-0.027919	0.0276173	-0.0127543				0.0276173	-0.028798	0.0276173	-0.00168334
5.39	0.0210043		0.872	2.48907		0.00279347	-0.0205707	0.00279347	-0.00264619		0.027649	-0.0279068	0.027649	-0.0127479				0.027649	-0.0288	0.027649	-0.00168505
5.3932	0.0235944		0.873	2.48907		0.00279665	-0.0205708	0.00279665	-0.00264642		0.0276808	-0.0278947	0.0276808	-0.0127422				0.0276808	-0.0288025	0.0276808	-0.00168715
5.3964	0.0259486		0.874	2.48853		0.00279982	-0.0205709	0.00279982	-0.00264625		0.0277125	-0.0278825	0.0277125	-0.0127358				0.0277125	-0.0288049	0.0277125	-0.00168846
5.3996	0.0280484		0.875	2.48827		0.002803	-0.0205706	0.002803	-0.00264688		0.0277443	-0.0278699	0.0277443	-0.0127297				0.0277443	-0.0288065	0.0277443	-0.00169018
5.4028	0.0298778		0.876	2.48827		0.00280617	-0.0205711	0.00280617	-0.00264711		0.027776	-0.0278576	0.027776	-0.0127237				0.027776	-0.0288089	0.027776	-0.00169189
5.406	0.0314222		0.877	2.48827		0.00280935	-0.0205712	0.00280935	-0.00264733		0.0278078	-0.0278454	0.0278078	-0.0127172				0.0278078	-0.0288109	0.0278078	-0.00169361
5.4092	0.0326699		0.878	2.488		0.00281252	-0.0205713	0.00281252	-0.00264717		0.0278395	-0.0278331	0.0278395	-0.0127107				0.0278395	-0.0288133	0.0278395	-0.00169533
5.4124	0.0336128		0.879	2.488		0.00281569	-0.0205714	0.00281569	-0.002647		0.0278712	-0.0278209	0.0278712	-0.012705				0.0278712	-0.0288149	0.0278712	-0.00169706
5.4156	0.0342452		0.88	2.48827		0.00281887	-0.0205719	0.00281887	-0.00264802		0.027903	-0.0278086	0.027903	-0.0126989				0.027903	-0.0288173	0.027903	-0.00169839
5.4188	0.0345646		0.881	2.48853		0.00282204	-0.0205717	0.00282204	-0.00264786		0.0279347	-0.0277963	0.0279347	-0.0126928				0.0279347	-0.0288197	0.0279347	-0.00170012
5.422	0.0345704		0.882	2.48827		0.00282522	-0.0205718	0.00282522	-0.00264808		0.0279665	-0.0277835	0.0279665	-0.0126871				0.0279665	-0.0288213	0.0279665	-0.00170186
5.4252	0.0342652		0.883	2.48827		0.00282839	-0.0205719	0.00282839	-0.00264831		0.0279982	-0.0277712	0.0279982	-0.0126806				0.0279982	-0.0288232	0.0279982	-0.0017032
5.4284	0.0336545		0.884	2.488		0.00283157	-0.020572	0.00283157	-0.00264854		0.02803	-0.0277588	0.02803	-0.0126744				0.02803	-0.0288256	0.02803	-0.00170494
5.4316	0.0327463		0.885	2.48773		0.00283474	-0.0205721	0.00283474	-0.00264877		0.0280617	-0.0277461	0.0280617	-0.0126683				0.0280617	-0.0288276	0.0280617	-0.00170668
5.4348	0.0315516		0.886	2.48747		0.00283792	-0.0205722	0.00283792	-0.00264861		0.0280935	-0.0277341	0.0280935	-0.0126621				0.0280935	-0.0288296	0.0280935	-0.00170843
5.438	0.0300833		0.887	2.4872		0.00284109	-0.0205723	0.00284109	-0.00264923		0.0281252	-0.0277213	0.0281252	-0.0126559				0.0281252	-0.0288315	0.0281252	-0.00171018
5.4412	0.0283567		0.888	2.48693		0.00284426	-0.0205728	0.00284426	-0.00264946		0.0281569	-0.0277093	0.0281569	-0.0126497				0.0281569	-0.0288339	0.0281569	-0.00171193
5.4444	0.0263883		0.889	2.48667		0.00284744	-0.0205729	0.00284744	-0.00264929		0.0281887	-0.0276964	0.0281887	-0.0126431				0.0281887	-0.0288358	0.0281887	-0.00171329
5.4476	0.0241981		0.89	2.4864		0.00285061	-0.0205731	0.00285061	-0.00264952		0.0282204	-0.027684	0.0282204	-0.0126369				0.0282204	-0.0288382	0.0282204	-0.00171465
5.4508	0.021808		0.891	2.4864		0.00285379	-0.0205728	0.00285379	-0.00265014		0.0282522	-0.0276711	0.0282522	-0.0126307				0.0282522	-0.0288402	0.0282522	-0.00171641
5.454	0.0192415		0.892	2.4864		0.00285696	-0.0205729	0.00285696	-0.00264998		0.0282839	-0.0276586	0.0282839	-0.0126245				0.0282839	-0.0288425	0.0282839	-0.00171817
5.4572	0.0165226		0.893	2.4864		0.00286014	-0.0205734	0.00286014	-0.0026506		0.0283157	-0.0276465	0.0283157	-0.0126183				0.0283157	-0.0288445	0.0283157	-0.00171954
5.4604	0.0136764		0.894	2.4864		0.00286331	-0.0205735	0.00286331	-0.00265044		0.0283474	-0.0276332	0.0283474	-0.012612				0.0283474	-0.028846	0.0283474	-0.00172092
5.4636	0.0107294		0.895	2.4864		0.00286648	-0.0205736	0.00286648	-0.00265067		0.0283792	-0.0276207	0.0283792	-0.0126058				0.0283792	-0.0288483	0.0283792	-0.00172269
5.4668	0.00770882		0.896	2.4864		0.00286966	-0.0205737	0.00286966	-0.00265089		0.0284109	-0.0276077	0.0284109	-0.0125995				0.0284109	-0.0288503	0.0284109	-0.00172446
5.47	0.00464261		0.897	2.48667		0.00287283	-0.0205738	0.00287283	-0.00265112		0.0284426	-0.0275952	0.0284426	-0.0125936				0.0284426	-0.0288526	0.0284426	-0.00172623
5.4732	0.00155861		0.898	2.4864		0.00287601	-0.0205739	0.00287601	-0.00265175		0.0284744	-0.027583	0.0284744	-0.0125869				0.0284744	-0.0288545	0.0284744	-0.00172801
5.4764	-0.0015162		0.899	2.4864		0.00287918	-0.0205741	0.00287918	-0.00265198		0.0285061	-0.02757	0.0285061	-0.012581				0.0285061	-0.0288569	0.0285061	-0.00172979
5.4796	-0.00455467		0.9	2.4864		0.00288236	-0.0205742	0.00288236	-0.00265181		0.0285379	-0.0275574	0.0285379	-0.0125743				0.0285379	-0.0288584	0.0285379	-0.00173158
5.4828	-0.00753019		0.901	2.4864		0.00288553	-0.0205739	0.00288553	-0.00265204		0.0285696	-0.0275448	0.0285696	-0.0125684				0.0285696	-0.0288607	0.0285696	-0.00173336
5.486	-0.0104168		0.902	2.4864		0.00288871	-0.0205744	0.00288871	-0.00265266		0.0286014	-0.0275321	0.0286014	-0.0125617				0.0286014	-0.028863	0.0286014	-0.00173515
5.4892	-0.0131893		0.903	2.4864		0.00289188	-0.0205745	0.00289188	-0.0026525		0.0286331	-0.0275187	0.0286331	-0.0125554				0.0286331	-0.0288649	0.0286331	-0.00173694
5.4924	-0.0158233		0.904	2.4864		0.00289505	-0.0205742	0.00289505	-0.00265273		0.0286648	-0.0275064	0.0286648	-0.0125494				0.0286648	-0.0288668	0.0286648	-0.00173873
5.4956	-0.0182961		0.905	2.4864		0.00289823	-0.0205747	0.00289823	-0.00265296		0.0286966	-0.0274933	0.0286966	-0.012543				0.0286966	-0.0288687	0.0286966	-0.00174014
5.4988	-0.0205867		0.906	2.48613		0.0029014	-0.0205748	0.0029014	-0.00265319		0.0287283	-0.0274806	0.0287283	-0.0125367				0.0287283	-0.028871	0.0287283	-0.00174194
5.502	-0.0226758		0.907	2.48613		0.00290458	-0.0205749	0.00290458	-0.00265381		0.0287601	-0.0274674	0.0287601	-0.0125307				0.0287601	-0.0288733	0.0287601	-0.00174374
5.5052	-0.0245453		0.908	2.48613		0.00290775	-0.0205754	0.00290775	-0.00265325		0.0287918	-0.0274551	0.0287918	-0.0125247				0.0287918	-0.0288752	0.0287918	-0.00174554
5.5084	-0.0261801		0.909	2.48587		0.00291093	-0.0205752	0.00291093	-0.00265387		0.0288236	-0.0274419	0.0288236	-0.0125179				0.0288236	-0.0288771	0.0288236	-0.00174735
5.5116	-0.027567		0.91	2.4856		0.0029141	-0.0205753	0.0029141	-0.0026541		0.0288553	-0.0274292	0.0288553	-0.0125115				0.0288553	-0.028879	0.0288553	-0.00174876
5.5148	-0.0286951		0.911	2.4856		0.00291728	-0.0205754	0.00291728	-0.00265433		0.0288871	-0.0274164	0.0288871	-0.0125051				0.0288871	-0.0288813	0.0288871	-0.00175097
5.518	-0.0295557		0.912	2.48533		0.00292045	-0.0205759	0.00292045	-0.00265456		0.0289188	-0.0274032	0.0289188	-0.0124986				0.0289188	-0.0288832	0.0289188	-0.001752
5.5212	-0.0301423		0.913	2.48533		0.00292362	-0.0205756	0.00292362	-0.00265479		0.0289505	-0.0273903	0.0289505	-0.0124926				0.0289505	-0.0288855	0.0289505	-0.00175421
5.5244	-0.0304508		0.914	2.48533		0.0029268	-0.0205757	0.0029268	-0.00265502		0.0289823	-0.0273775	0.0289823	-0.0124866				0.0289823	-0.0288873	0.0289823	-0.00175603
5.5276	-0.0304791		0.915	2.48507		0.00292997	-0.0205758	0.00292997	-0.00265525		0.029014	-0.0273646	0.029014	-0.0124801				0.029014	-0.0288896	0.029014	-0.00175746
5.5308	-0.0302282		0.916	2.48507		0.00293315	-0.0205763	0.00293315	-0.00265509		0.0290458	-0.0273514	0.0290458	-0.012474				0.0290458	-0.0288911	0.0290458	-0.00175928
5.534	-0.0297017		0.917	2.48507		0.00293632	-0.0205764	0.00293632	-0.00265571		0.0290775	-0.0273385	0.0290775	-0.0124675				0.0290775	-0.0288933	0.0290775	-0.00176111
5.5372	-0.0289055		0.918	2.48507		0.0029395	-0.0205766	0.0029395	-0.00265594		0.0291093	-0.0273256	0.0291093	-0.0124611				0.0291093	-0.0288956	0.0291093	-0.00176255
5.5404	-0.0278476		0.919	2.48533		0.00294267	-0.0205767	0.00294267	-0.00265617		0.029141	-0.0273127	0.029141	-0.0124546				0.029141	-0.0288971	0.029141	-0.00176438
5.5436	-0.0265383		0.92	2.48533		0.00294584	-0.0205764	0.00294584	-0.0026564		0.0291728	-0.0272993	0.0291728	-0.0124484				0.0291728	-0.0288993	0.0291728	-0.00176582
5.5468	-0.02499		0.921	2.48533		0.00294902	-0.0205769	0.00294902	-0.00265623		0.0292045	-0.0272864	0.0292045	-0.0124419				0.0292045	-0.0289016	0.0292045	-0.00176766
5.55	-0.0232174		0.922	2.48533		0.00295219	-0.0205766	0.00295219	-0.00265686		0.0292362	-0.0272734	0.0292362	-0.0124354				0.0292362	-0.0289034	0.0292362	-0.0017695
5.5532	-0.0212373		0.923	2.48507		0.00295537	-0.0205771	0.00295537	-0.00265669		0.029268	-0.0272604	0.029268	-0.0124289				0.029268	-0.0289057	0.029268	-0.00177134
5.5564	-0.0190683		0.924	2.48507		0.00295854	-0.0205772	0.00295854	-0.00265732		0.0292997	-0.027247	0.0292997	-0.0124223				0.0292997	-0.0289075	0.0292997	-0.00177279
5.5596	-0.0167304		0.925	2.48507		0.00296172	-0.0205773	0.00296172	-0.00265755		0.0293315	-0.0272344	0.0293315	-0.0124157				0.0293315	-0.0289094	0.0293315	-0.00177464
5.5628	-0.0142445		0.926	2.48507		0.00296489	-0.0205774	0.00296489	-0.00265738		0.0293632	-0.0272209	0.0293632	-0.0124096				0.0293632	-0.0289112	0.0293632	-0.00177649
5.566	-0.011633		0.927	2.48507		0.00296807	-0.0205776	0.00296807	-0.00265761		0.029395	-0.0272079	0.029395	-0.012403				0.029395	-0.0289134	0.029395	-0.00177795
5.5692	-0.00891971		0.928	2.4848		0.00297124	-0.0205781	0.00297124	-0.00265784		0.0294267	-0.0271944	0.0294267	-0.012396				0.0294267	-0.0289153	0.0294267	-0.0017798
5.5724	-0.00612902		0.929	2.4848		0.00297441	-0.0205778	0.00297441	-0.00265846		0.0294584	-0.0271813	0.0294584	-0.0123898				0.0294584	-0.0289175	0.0294584	-0.00178166
5.5756	-0.00328625		0.93	2.48507		0.00297759	-0.0205779	0.00297759	-0.00265869		0.0294902	-0.0271678	0.0294902	-0.0123836				0.0294902	-0.0289197	0.0294902	-0.00178352
5.5788	-0.000417204		0.931	2.4848		0.00298076	-0.020578	0.00298076	-0.00265853		0.0295219	-0.0271547	0.0295219	-0.012377				0.0295219	-0.0289212	0.0295219	-0.00178499
5.582	0.00245203		0.932	2.4848		0.00298394	-0.0205781	0.00298394	-0.00265876		0.0295537	-0.0271412	0.0295537	-0.01237				0.0295537	-0.0289234	0.0295537	-0.00178685
5.5852	0.00529533		0.933	2.48507		0.00298711	-0.0205786	0.00298711	-0.00265899		0.0295854	-0.027128	0.0295854	-0.0123637				0.0295854	-0.0289252	0.0295854	-0.00178872
5.5884	0.00808715		0.934	2.48507		0.00299029	-0.0205787	0.00299029	-0.00265961		0.0296172	-0.0271149	0.0296172	-0.0123571				0.0296172	-0.0289274	0.0296172	-0.00179059
5.5916	0.0108023		0.935	2.4848		0.00299346	-0.0205788	0.00299346	-0.00265945		0.0296489	-0.0271017	0.0296489	-0.01235				0.0296489	-0.0289292	0.0296489	-0.00179207
5.5948	0.0134156		0.936	2.48507		0.00299664	-0.0205786	0.00299664	-0.00265968		0.0296807	-0.0270885	0.0296807	-0.0123437				0.0296807	-0.0289314	0.0296807	-0.00179355
5.598	0.0159026		0.937	2.48507		0.00299981	-0.0205787	0.00299981	-0.0026603		0.0297124	-0.0270745	0.0297124	-0.0123371				0.0297124	-0.0289332	0.0297124	-0.00179542
5.6012	0.0182405		0.938	2.48507		0.00300298	-0.0205788	0.00300298	-0.00266014		0.0297441	-0.0270612	0.0297441	-0.0123308				0.0297441	-0.0289354	0.0297441	-0.00179691
5.6044	0.0204077		0.939	2.48507		0.00300616	-0.0205789	0.00300616	-0.00266037		0.0297759	-0.027048	0.0297759	-0.0123241				0.0297759	-0.0289372	0.0297759	-0.00179879
5.6076	0.0223842		0.94	2.48507		0.00300933	-0.0205794	0.00300933	-0.0026606		0.0298076	-0.0270347	0.0298076	-0.0123178				0.0298076	-0.0289394	0.0298076	-0.00180067
5.6108	0.0241518		0.941	2.48533		0.00301251	-0.0205795	0.00301251	-0.00266043		0.0298394	-0.0270214	0.0298394	-0.0123111				0.0298394	-0.0289416	0.0298394	-0.00180216
5.614	0.0256936		0.942	2.48507		0.00301568	-0.0205792	0.00301568	-0.00266106		0.0298711	-0.0270077	0.0298711	-0.0123043				0.0298711	-0.028943	0.0298711	-0.00180405
5.6172	0.0269943		0.943	2.48507		0.00301886	-0.0205793	0.00301886	-0.00266129		0.0299029	-0.026994	0.0299029	-0.012298				0.0299029	-0.0289452	0.0299029	-0.00180554
5.6204	0.0280406		0.944	2.48533		0.00302203	-0.0205798	0.00302203	-0.00266152		0.0299346	-0.026981	0.0299346	-0.0122912				0.0299346	-0.028947	0.0299346	-0.00180783
5.6236	0.0288221		0.945	2.4848		0.0030252	-0.02058	0.0030252	-0.00266175		0.0299664	-0.0269669	0.0299664	-0.0122845				0.0299664	-0.0289492	0.0299664	-0.00180972
5.6268	0.0293305		0.946	2.4848		0.00302838	-0.0205801	0.00302838	-0.00266158		0.0299981	-0.0269539	0.0299981	-0.0122781				0.0299981	-0.0289509	0.0299981	-0.00181083
5.63	0.0295592		0.947	2.48453		0.00303155	-0.0205798	0.00303155	-0.00266221		0.0300298	-0.0269401	0.0300298	-0.0122709				0.0300298	-0.0289527	0.0300298	-0.00181273
5.6332	0.0295043		0.948	2.48427		0.00303473	-0.0205803	0.00303473	-0.00266244		0.0300616	-0.0269263	0.0300616	-0.0122642				0.0300616	-0.0289545	0.0300616	-0.00181463
5.6364	0.0291646		0.949	2.48453		0.0030379	-0.0205804	0.0030379	-0.00266267		0.0300933	-0.0269129	0.0300933	-0.0122578				0.0300933	-0.0289567	0.0300933	-0.00181614
5.6396	0.028542		0.95	2.48427		0.00304108	-0.0205805	0.00304108	-0.00266251		0.0301251	-0.0268991	0.0301251	-0.0122514				0.0301251	-0.0289588	0.0301251	-0.00181805
5.6428	0.0276403		0.951	2.48427		0.00304425	-0.0205806	0.00304425	-0.00266274		0.0301568	-0.0268856	0.0301568	-0.0122445				0.0301568	-0.0289606	0.0301568	-0.00181995
5.646	0.0264662		0.952	2.484		0.00304743	-0.0205807	0.00304743	-0.00266336		0.0301886	-0.0268722	0.0301886	-0.0122377				0.0301886	-0.0289628	0.0301886	-0.00182108
5.6492	0.0250292		0.953	2.48373		0.0030506	-0.0205808	0.0030506	-0.00266359		0.0302203	-0.0268587	0.0302203	-0.0122309				0.0302203	-0.0289645	0.0302203	-0.00182338
5.6524	0.0233411		0.954	2.484		0.00305377	-0.0205806	0.00305377	-0.00266382		0.030252	-0.0268448	0.030252	-0.0122244				0.030252	-0.0289667	0.030252	-0.0018249
5.6556	0.0214162		0.955	2.484		0.00305695	-0.0205811	0.00305695	-0.00266366		0.0302838	-0.0268313	0.0302838	-0.0122176				0.0302838	-0.0289684	0.0302838	-0.00182682
5.6588	0.0192711		0.956	2.484		0.00306012	-0.0205812	0.00306012	-0.00266428		0.0303155	-0.0268169	0.0303155	-0.0122111				0.0303155	-0.0289702	0.0303155	-0.00182873
5.662	0.0169244		0.957	2.48373		0.0030633	-0.0205813	0.0030633	-0.00266451		0.0303473	-0.0268038	0.0303473	-0.0122039				0.0303473	-0.0289723	0.0303473	-0.00182987
5.6652	0.0143964		0.958	2.48347		0.00306647	-0.0205818	0.00306647	-0.00266435		0.030379	-0.0267902	0.030379	-0.0121974				0.030379	-0.0289741	0.030379	-0.00183179
5.6684	0.0117092		0.959	2.48347		0.00306965	-0.0205815	0.00306965	-0.00266458		0.0304108	-0.0267766	0.0304108	-0.0121909				0.0304108	-0.0289762	0.0304108	-0.00183371
5.6716	0.00888669		0.96	2.4832		0.00307282	-0.0205816	0.00307282	-0.00266481		0.0304425	-0.0267626	0.0304425	-0.012184				0.0304425	-0.028978	0.0304425	-0.00183525
5.6748	0.00595498		0.961	2.48347		0.003076	-0.0205821	0.003076	-0.00266504		0.0304743	-0.026749	0.0304743	-0.0121775				0.0304743	-0.0289797	0.0304743	-0.00183757
5.678	0.00294145		0.962	2.48347		0.00307917	-0.0205818	0.00307917	-0.00266566		0.030506	-0.026735	0.030506	-0.0121705				0.030506	-0.0289819	0.030506	-0.0018391
5.6812	-0.00012608		0.963	2.48373		0.00308234	-0.020582	0.00308234	-0.0026655		0.0305377	-0.0267213	0.0305377	-0.0121636				0.0305377	-0.028984	0.0305377	-0.00184025
5.6844	-0.00321849		0.964	2.48373		0.00308552	-0.0205825	0.00308552	-0.00266573		0.0305695	-0.0267072	0.0305695	-0.0121571				0.0305695	-0.0289857	0.0305695	-0.00184258
5.6876	-0.00630568		0.965	2.48373		0.00308869	-0.0205826	0.00308869	-0.00266596		0.0306012	-0.0266935	0.0306012	-0.0121501				0.0306012	-0.0289878	0.0306012	-0.00184372
5.6908	-0.00935799		0.966	2.484		0.00309187	-0.0205827	0.00309187	-0.00266619		0.030633	-0.0266794	0.030633	-0.0121436				0.030633	-0.0289896	0.030633	-0.00184566
5.694	-0.0123457		0.967	2.484		0.00309504	-0.0205828	0.00309504	-0.00266603		0.0306647	-0.0266657	0.0306647	-0.0121366				0.0306647	-0.0289917	0.0306647	-0.0018476
5.6972	-0.0152392		0.968	2.484		0.00309822	-0.0205829	0.00309822	-0.00266665		0.0306965	-0.0266516	0.0306965	-0.0121296				0.0306965	-0.0289934	0.0306965	-0.00184954
5.7004	-0.018009		0.969	2.48427		0.00310139	-0.0205826	0.00310139	-0.00266688		0.0307282	-0.0266378	0.0307282	-0.0121226				0.0307282	-0.0289952	0.0307282	-0.0018507
5.7036	-0.020627		0.97	2.484		0.00310456	-0.0205831	0.00310456	-0.00266711		0.03076	-0.026624	0.03076	-0.012116				0.03076	-0.0289973	0.03076	-0.00185264
5.7068	-0.0230661		0.971	2.48373		0.00310774	-0.0205828	0.00310774	-0.00266695		0.0307917	-0.0266103	0.0307917	-0.012109				0.0307917	-0.028999	0.0307917	-0.0018538
5.71	-0.0253002		0.972	2.48347		0.00311091	-0.0205833	0.00311091	-0.00266757		0.0308234	-0.0265957	0.0308234	-0.0121024				0.0308234	-0.0290011	0.0308234	-0.00185575
5.7132	-0.0273047		0.973	2.4832		0.00311409	-0.0205835	0.00311409	-0.0026678		0.0308552	-0.0265818	0.0308552	-0.0120954				0.0308552	-0.0290028	0.0308552	-0.0018577
5.7164	-0.0290573		0.974	2.48267		0.00311726	-0.0205836	0.00311726	-0.00266764		0.0308869	-0.026568	0.0308869	-0.0120883				0.0308869	-0.0290049	0.0308869	-0.00185966
5.7196	-0.0305376		0.975	2.48267		0.00312044	-0.0205837	0.00312044	-0.00266827		0.0309187	-0.0265537	0.0309187	-0.0120813				0.0309187	-0.0290066	0.0309187	-0.00186122
5.7228	-0.0317282		0.976	2.4824		0.00312361	-0.0205838	0.00312361	-0.0026685		0.0309504	-0.0265399	0.0309504	-0.012075				0.0309504	-0.0290083	0.0309504	-0.00186278
5.726	-0.0326138		0.977	2.48213		0.00312679	-0.0205839	0.00312679	-0.00266873		0.0309822	-0.026526	0.0309822	-0.0120676				0.0309822	-0.02901	0.0309822	-0.00186434
5.7292	-0.0331815		0.978	2.48213		0.00312996	-0.020584	0.00312996	-0.00266856		0.0310139	-0.026512	0.0310139	-0.0120605				0.0310139	-0.0290121	0.0310139	-0.0018663
5.7324	-0.0334214		0.979	2.48213		0.00313313	-0.0205841	0.00313313	-0.00266879		0.0310456	-0.0264977	0.0310456	-0.0120538				0.0310456	-0.0290142	0.0310456	-0.00186826
5.7356	-0.0333261		0.98	2.48213		0.00313631	-0.0205842	0.00313631	-0.00266942		0.0310774	-0.0264834	0.0310774	-0.0120467				0.0310774	-0.0290155	0.0310774	-0.00187022
5.7388	-0.0328914		0.981	2.48213		0.00313948	-0.0205847	0.00313948	-0.00266965		0.0311091	-0.0264694	0.0311091	-0.01204				0.0311091	-0.0290176	0.0311091	-0.0018714
5.742	-0.0321165		0.982	2.48213		0.00314266	-0.0205845	0.00314266	-0.00266949		0.0311409	-0.026455	0.0311409	-0.0120329				0.0311409	-0.0290193	0.0311409	-0.00187337
5.7452	-0.0310046		0.983	2.4824		0.00314583	-0.020585	0.00314583	-0.00266972		0.0311726	-0.026441	0.0311726	-0.0120258				0.0311726	-0.0290214	0.0311726	-0.00187533
5.7484	-0.0295621		0.984	2.48213		0.00314901	-0.0205847	0.00314901	-0.00266995		0.0312044	-0.0264266	0.0312044	-0.0120191				0.0312044	-0.0290235	0.0312044	-0.00187691
5.7516	-0.0277977		0.985	2.48187		0.00315218	-0.0205848	0.00315218	-0.00267018		0.0312361	-0.0264126	0.0312361	-0.0120119				0.0312361	-0.0290248	0.0312361	-0.00187849
5.7548	-0.0257239		0.986	2.48213		0.00315536	-0.0205853	0.00315536	-0.00267041		0.0312679	-0.0263982	0.0312679	-0.0120052				0.0312679	-0.0290265	0.0312679	-0.00188046
5.758	-0.0233571		0.987	2.48187		0.00315853	-0.0205854	0.00315853	-0.00267064		0.0312996	-0.0263841	0.0312996	-0.0119984				0.0312996	-0.0290285	0.0312996	-0.00188204
5.7612	-0.0207166		0.988	2.48187		0.0031617	-0.0205855	0.0031617	-0.00267087		0.0313313	-0.02637	0.0313313	-0.0119913				0.0313313	-0.0290302	0.0313313	-0.00188441
5.7644	-0.0178246		0.989	2.48187		0.00316488	-0.0205856	0.00316488	-0.0026711		0.0313631	-0.0263555	0.0313631	-0.0119841				0.0313631	-0.0290323	0.0313631	-0.0018856
5.7676	-0.0147067		0.99	2.4816		0.00316805	-0.0205853	0.00316805	-0.00267133		0.0313948	-0.0263414	0.0313948	-0.0119773				0.0313948	-0.029034	0.0313948	-0.00188757
5.7708	-0.0113908		0.991	2.48133		0.00317123	-0.0205859	0.00317123	-0.00267156		0.0314266	-0.0263272	0.0314266	-0.0119705				0.0314266	-0.029036	0.0314266	-0.00188916
5.774	-0.00790683		0.992	2.48133		0.0031744	-0.020586	0.0031744	-0.0026718		0.0314583	-0.0263127	0.0314583	-0.0119637				0.0314583	-0.0290377	0.0314583	-0.00189114
5.7772	-0.00428692		0.993	2.48133		0.00317758	-0.0205861	0.00317758	-0.00267203		0.0314901	-0.0262985	0.0314901	-0.0119565				0.0314901	-0.0290394	0.0314901	-0.00189312
5.7804	-0.000565432		0.994	2.48133		0.00318075	-0.0205858	0.00318075	-0.00267186		0.0315218	-0.0262839	0.0315218	-0.0119497				0.0315218	-0.029041	0.0315218	-0.00189432
5.7836	0.0032215		0.995	2.4808		0.00318392	-0.0205863	0.00318392	-0.00267249		0.0315536	-0.0262693	0.0315536	-0.0119424				0.0315536	-0.0290427	0.0315536	-0.0018967
5.7868	0.00703635		0.996	2.48053		0.0031871	-0.0205864	0.0031871	-0.00267272		0.0315853	-0.0262551	0.0315853	-0.0119352				0.0315853	-0.0290444	0.0315853	-0.0018979
5.79	0.0108406		0.997	2.48053		0.00319027	-0.0205865	0.00319027	-0.00267295		0.031617	-0.0262409	0.031617	-0.0119283				0.031617	-0.0290468	0.031617	-0.00189989
5.7932	0.0145954		0.998	2.48053		0.00319345	-0.020587	0.00319345	-0.00267279		0.0316488	-0.0262262	0.0316488	-0.0119215				0.0316488	-0.0290485	0.0316488	-0.00190148
5.7964	0.0182622		0.999	2.48027		0.00319662	-0.0205867	0.00319662	-0.00267302		0.0316805	-0.0262119	0.0316805	-0.0119142				0.0316805	-0.0290501	0.0316805	-0.00190308
5.7996	0.0218023		1	2.48053		0.0031998	-0.0205869	0.0031998	-0.00267364		0.0317123	-0.0261977	0.0317123	-0.0119077				0.0317123	-0.0290518	0.0317123	-0.00190468
5.8028	0.0251767		1.001	2.48027		0.00320297	-0.0205866	0.00320297	-0.00267348		0.031744	-0.0261829	0.031744	-0.0119005				0.031744	-0.0290538	0.031744	-0.00190667
5.806	0.0283478		1.002	2.48		0.00320615	-0.0205871	0.00320615	-0.00267411		0.0317758	-0.0261682	0.0317758	-0.0118932				0.0317758	-0.0290555	0.0317758	-0.00190827
5.8092	0.0312801		1.003	2.48		0.00320932	-0.0205872	0.00320932	-0.00267434		0.0318075	-0.0261543	0.0318075	-0.0118859				0.0318075	-0.0290571	0.0318075	-0.00191027
5.8124	0.0339397		1.004	2.48027		0.00321249	-0.0205873	0.00321249	-0.00267417		0.0318392	-0.0261391	0.0318392	-0.0118789				0.0318392	-0.0290584	0.0318392	-0.00191148
5.8156	0.0362943		1.005	2.48027		0.00321567	-0.0205878	0.00321567	-0.00267441		0.031871	-0.0261251	0.031871	-0.0118716				0.031871	-0.0290604	0.031871	-0.00191347
5.8188	0.0383142		1.006	2.48027		0.00321884	-0.0205875	0.00321884	-0.00267503		0.0319027	-0.0261103	0.0319027	-0.0118647				0.0319027	-0.0290621	0.0319027	-0.00191547
5.822	0.0399718		1.007	2.48		0.00322202	-0.020588	0.00322202	-0.00267487		0.0319345	-0.0260959	0.0319345	-0.0118578				0.0319345	-0.0290641	0.0319345	-0.00191669
5.8252	0.0412432		1.008	2.48		0.00322519	-0.0205881	0.00322519	-0.0026751		0.0319662	-0.0260815	0.0319662	-0.0118504				0.0319662	-0.0290658	0.0319662	-0.00191869
5.8284	0.0421088		1.009	2.47973		0.00322837	-0.0205882	0.00322837	-0.00267572		0.031998	-0.0260666	0.031998	-0.0118434				0.031998	-0.0290678	0.031998	-0.0019203
5.8316	0.0425529		1.01	2.47947		0.00323154	-0.020588	0.00323154	-0.00267556		0.0320297	-0.0260518	0.0320297	-0.0118357				0.0320297	-0.029069	0.0320297	-0.00192191
5.8348	0.0425631		1.011	2.4792		0.00323472	-0.0205885	0.00323472	-0.00267619		0.0320615	-0.0260373	0.0320615	-0.0118291				0.0320615	-0.0290711	0.0320615	-0.00192352
5.838	0.0421312		1.012	2.4792		0.00323789	-0.0205886	0.00323789	-0.00267642		0.0320932	-0.0260228	0.0320932	-0.0118217				0.0320932	-0.0290727	0.0320932	-0.00192552
5.8412	0.0412533		1.013	2.47893		0.00324106	-0.0205887	0.00324106	-0.00267626		0.0321249	-0.0260083	0.0321249	-0.0118143				0.0321249	-0.0290743	0.0321249	-0.00192713
5.8444	0.0399302		1.014	2.47867		0.00324424	-0.0205884	0.00324424	-0.00267609		0.0321567	-0.0259937	0.0321567	-0.0118073				0.0321567	-0.029076	0.0321567	-0.00192875
5.8476	0.0381668		1.015	2.4784		0.00324741	-0.0205889	0.00324741	-0.00267672		0.0321884	-0.0259788	0.0321884	-0.0117999				0.0321884	-0.0290776	0.0321884	-0.00193036
5.8508	0.0359733		1.016	2.47813		0.00325059	-0.0205886	0.00325059	-0.00267695		0.0322202	-0.0259638	0.0322202	-0.0117929				0.0322202	-0.0290796	0.0322202	-0.00193198
5.854	0.0333649		1.017	2.47813		0.00325376	-0.0205887	0.00325376	-0.00267679		0.0322519	-0.0259492	0.0322519	-0.0117859				0.0322519	-0.0290812	0.0322519	-0.00193438
5.8572	0.0303602		1.018	2.47813		0.00325694	-0.0205892	0.00325694	-0.00267702		0.0322837	-0.0259342	0.0322837	-0.0117784				0.0322837	-0.0290828	0.0322837	-0.001936
5.8604	0.0269821		1.019	2.4784		0.00326011	-0.0205894	0.00326011	-0.00267725		0.0323154	-0.0259192	0.0323154	-0.011771				0.0323154	-0.0290845	0.0323154	-0.00193762
5.8636	0.023259		1.02	2.4784		0.00326328	-0.0205895	0.00326328	-0.00267748		0.0323472	-0.0259045	0.0323472	-0.0117639				0.0323472	-0.0290865	0.0323472	-0.00193923
5.8668	0.0192228		1.021	2.47813		0.00326646	-0.0205896	0.00326646	-0.00267811		0.0323789	-0.0258906	0.0323789	-0.0117573				0.0323789	-0.0290881	0.0323789	-0.00194085
5.87	0.0149091		1.022	2.47787		0.00326963	-0.0205897	0.00326963	-0.00267834		0.0324106	-0.0258752	0.0324106	-0.0117498				0.0324106	-0.0290893	0.0324106	-0.00194247
5.8732	0.0103581		1.023	2.47813		0.00327281	-0.0205898	0.00327281	-0.00267857		0.0324424	-0.0258605	0.0324424	-0.0117423				0.0324424	-0.0290913	0.0324424	-0.00194449
5.8764	0.0056129		1.024	2.47787		0.00327598	-0.0205899	0.00327598	-0.00267841		0.0324741	-0.0258454	0.0324741	-0.0117352				0.0324741	-0.0290933	0.0324741	-0.00194611
5.8796	0.000718322		1.025	2.47787		0.00327916	-0.02059	0.00327916	-0.00267864		0.0325059	-0.0258306	0.0325059	-0.0117281				0.0325059	-0.0290945	0.0325059	-0.00194773
5.8828	-0.00427763		1.026	2.47787		0.00328233	-0.0205901	0.00328233	-0.00267887		0.0325376	-0.0258159	0.0325376	-0.0117206				0.0325376	-0.0290965	0.0325376	-0.00194935
5.886	-0.00932478		1.027	2.4776		0.00328551	-0.0205906	0.00328551	-0.0026791		0.0325694	-0.0258007	0.0325694	-0.0117135				0.0325694	-0.0290981	0.0325694	-0.00195137
5.8892	-0.0143717		1.028	2.47733		0.00328868	-0.0205908	0.00328868	-0.00267973		0.0326011	-0.0257859	0.0326011	-0.0117064				0.0326011	-0.0291001	0.0326011	-0.001953
5.8924	-0.0193656		1.029	2.4776		0.00329185	-0.0205909	0.00329185	-0.00267957		0.0326328	-0.0257711	0.0326328	-0.0116992				0.0326328	-0.0291009	0.0326328	-0.00195462
5.8956	-0.0242529		1.03	2.47733		0.00329503	-0.020591	0.00329503	-0.00268019		0.0326646	-0.0257563	0.0326646	-0.0116921				0.0326646	-0.0291029	0.0326646	-0.00195664
5.8988	-0.0289809		1.031	2.47733		0.0032982	-0.0205911	0.0032982	-0.00268003		0.0326963	-0.025741	0.0326963	-0.0116846				0.0326963	-0.0291045	0.0326963	-0.00195826
5.902	-0.0334973		1.032	2.47733		0.00330138	-0.0205908	0.00330138	-0.00268026		0.0327281	-0.0257262	0.0327281	-0.0116774				0.0327281	-0.0291065	0.0327281	-0.00195989
5.9052	-0.0377512		1.033	2.47733		0.00330455	-0.0205909	0.00330455	-0.00268049		0.0327598	-0.0257113	0.0327598	-0.0116694				0.0327598	-0.0291081	0.0327598	-0.00196152
5.9084	-0.0416931		1.034	2.47707		0.00330773	-0.0205914	0.00330773	-0.00268033		0.0327916	-0.025696	0.0327916	-0.0116627				0.0327916	-0.0291097	0.0327916	-0.00196314
5.9116	-0.045276		1.035	2.4768		0.0033109	-0.0205915	0.0033109	-0.00268096		0.0328233	-0.0256811	0.0328233	-0.0116551				0.0328233	-0.0291109	0.0328233	-0.00196516
5.9148	-0.0484548		1.036	2.4768		0.00331408	-0.0205912	0.00331408	-0.0026808		0.0328551	-0.0256661	0.0328551	-0.0116479				0.0328551	-0.0291129	0.0328551	-0.00196679
5.918	-0.0511883		1.037	2.47653		0.00331725	-0.0205918	0.00331725	-0.00268182		0.0328868	-0.0256508	0.0328868	-0.0116407				0.0328868	-0.0291149	0.0328868	-0.00196842
5.9212	-0.0534402		1.038	2.47627		0.00332042	-0.0205915	0.00332042	-0.00268165		0.0329185	-0.0256358	0.0329185	-0.0116331				0.0329185	-0.0291161	0.0329185	-0.00197004
5.9244	-0.0551783		1.039	2.47627		0.0033236	-0.020592	0.0033236	-0.00268189		0.0329503	-0.0256208	0.0329503	-0.0116263				0.0329503	-0.029118	0.0329503	-0.00197167
5.9276	-0.0563746		1.04	2.476		0.00332677	-0.0205921	0.00332677	-0.00268212		0.032982	-0.0256058	0.032982	-0.0116186				0.032982	-0.0291192	0.032982	-0.00197369
5.9308	-0.0570066		1.041	2.47547		0.00332995	-0.0205922	0.00332995	-0.00268196		0.0330138	-0.0255908	0.0330138	-0.0116114				0.0330138	-0.0291212	0.0330138	-0.00197532
5.934	-0.0570577		1.042	2.4752		0.00333312	-0.0205923	0.00333312	-0.00268258		0.0330455	-0.0255754	0.0330455	-0.0116042				0.0330455	-0.0291228	0.0330455	-0.00197695
5.9372	-0.056516		1.043	2.4752		0.0033363	-0.020592	0.0033363	-0.00268242		0.0330773	-0.0255603	0.0330773	-0.0115969				0.0330773	-0.0291244	0.0330773	-0.00197819
5.9404	-0.0553755		1.044	2.4752		0.00333947	-0.0205925	0.00333947	-0.00268265		0.033109	-0.0255448	0.033109	-0.0115897				0.033109	-0.0291255	0.033109	-0.00198021
5.9436	-0.0536365		1.045	2.47493		0.00334264	-0.020593	0.00334264	-0.00268328		0.0331408	-0.0255297	0.0331408	-0.0115824				0.0331408	-0.0291279	0.0331408	-0.00198184
5.9468	-0.0513056		1.046	2.47467		0.00334582	-0.0205928	0.00334582	-0.00268351		0.0331725	-0.0255146	0.0331725	-0.0115743				0.0331725	-0.0291295	0.0331725	-0.00198347
5.95	-0.0483965		1.047	2.4744		0.00334899	-0.0205929	0.00334899	-0.00268374		0.0332042	-0.0254995	0.0332042	-0.0115674				0.0332042	-0.0291314	0.0332042	-0.0019851
5.9532	-0.0449287		1.048	2.4744		0.00335217	-0.0205934	0.00335217	-0.00268358		0.033236	-0.0254843	0.033236	-0.0115597				0.033236	-0.0291322	0.033236	-0.00198712
5.9564	-0.0409275		1.049	2.47413		0.00335534	-0.0205935	0.00335534	-0.00268421		0.0332677	-0.0254692	0.0332677	-0.0115524				0.0332677	-0.0291342	0.0332677	-0.00198875
5.9596	-0.0364243		1.05	2.47413		0.00335852	-0.0205936	0.00335852	-0.00268444		0.0332995	-0.025454	0.0332995	-0.0115455				0.0332995	-0.0291353	0.0332995	-0.00199037
5.9628	-0.0314565		1.051	2.47413		0.00336169	-0.0205933	0.00336169	-0.00268467		0.0333312	-0.0254384	0.0333312	-0.0115374				0.0333312	-0.0291377	0.0333312	-0.001992
5.966	-0.0260672		1.052	2.47387		0.00336487	-0.0205938	0.00336487	-0.00268451		0.033363	-0.0254232	0.033363	-0.0115297				0.033363	-0.0291389	0.033363	-0.00199403
5.9692	-0.0203047		1.053	2.47333		0.00336804	-0.0205935	0.00336804	-0.00268513		0.0333947	-0.0254079	0.0333947	-0.0115224				0.0333947	-0.0291408	0.0333947	-0.00199565
5.9724	-0.0142223		1.054	2.47307		0.00337121	-0.0205936	0.00337121	-0.00268497		0.0334264	-0.0253927	0.0334264	-0.0115154				0.0334264	-0.029142	0.0334264	-0.00199728
5.9756	-0.00787796		1.055	2.47307		0.00337439	-0.0205941	0.00337439	-0.0026852		0.0334582	-0.025377	0.0334582	-0.0115077				0.0334582	-0.0291435	0.0334582	-0.0019993
5.9788	-0.00133253		1.056	2.47307		0.00337756	-0.0205939	0.00337756	-0.00268544		0.0334899	-0.0253621	0.0334899	-0.0115003				0.0334899	-0.0291455	0.0334899	-0.00200054
5.982	0.00535022		1.057	2.4728		0.00338074	-0.020594	0.00338074	-0.00268567		0.0335217	-0.0253468	0.0335217	-0.011493				0.0335217	-0.029147	0.0335217	-0.00200216
5.9852	0.0121033		1.058	2.4728		0.00338391	-0.0205945	0.00338391	-0.0026859		0.0335534	-0.0253311	0.0335534	-0.0114856				0.0335534	-0.0291486	0.0335534	-0.00200379
5.9884	0.0188579		1.059	2.47253		0.00338709	-0.0205942	0.00338709	-0.00268613		0.0335852	-0.0253157	0.0335852	-0.0114774				0.0335852	-0.0291497	0.0335852	-0.00200581
5.9916	0.0255437		1.06	2.47227		0.00339026	-0.0205943	0.00339026	-0.00268597		0.0336169	-0.0253003	0.0336169	-0.0114705				0.0336169	-0.0291517	0.0336169	-0.00200704
5.9948	0.0320894		1.061	2.47227		0.00339344	-0.0205948	0.00339344	-0.0026866		0.0336487	-0.0252846	0.0336487	-0.0114635				0.0336487	-0.0291532	0.0336487	-0.00200906
5.998	0.0384241		1.062	2.47227		0.00339661	-0.0205949	0.00339661	-0.00268683		0.0336804	-0.0252692	0.0336804	-0.0114553				0.0336804	-0.0291544	0.0336804	-0.00201069
6.0012	0.0444783		1.063	2.472		0.00339978	-0.020595	0.00339978	-0.00268667		0.0337121	-0.0252537	0.0337121	-0.0114479				0.0337121	-0.0291563	0.0337121	-0.00201231
6.0044	0.0501835		1.064	2.47173		0.00340296	-0.0205948	0.00340296	-0.00268729		0.0337439	-0.0252383	0.0337439	-0.0114408				0.0337439	-0.0291574	0.0337439	-0.00201393
6.0076	0.0554737		1.065	2.47147		0.00340613	-0.0205953	0.00340613	-0.00268753		0.0337756	-0.0252224	0.0337756	-0.0114334				0.0337756	-0.029159	0.0337756	-0.00201556
6.0108	0.0602868		1.066	2.47147		0.00340931	-0.020595	0.00340931	-0.00268776		0.0338074	-0.0252074	0.0338074	-0.0114256				0.0338074	-0.0291609	0.0338074	-0.00201757
6.014	0.0645644		1.067	2.4712		0.00341248	-0.0205959	0.00341248	-0.00268799		0.0338391	-0.0251919	0.0338391	-0.0114181				0.0338391	-0.0291624	0.0338391	-0.00201841
6.0172	0.0682522		1.068	2.47093		0.00341566	-0.0205956	0.00341566	-0.00268822		0.0338709	-0.0251763	0.0338709	-0.0114107				0.0338709	-0.029164	0.0338709	-0.00202042
6.0204	0.0713016		1.069	2.47067		0.00341883	-0.0205957	0.00341883	-0.00268806		0.0339026	-0.02516	0.0339026	-0.0114032				0.0339026	-0.0291655	0.0339026	-0.00202204
6.0236	0.0736693		1.07	2.4704		0.003422	-0.0205958	0.003422	-0.00268869		0.0339344	-0.0251445	0.0339344	-0.0113958				0.0339344	-0.029167	0.0339344	-0.00202406
6.0268	0.075319		1.071	2.4704		0.00342518	-0.0205959	0.00342518	-0.00268853		0.0339661	-0.0251293	0.0339661	-0.0113883				0.0339661	-0.0291686	0.0339661	-0.00202567
6.03	0.0762215		1.072	2.4704		0.00342835	-0.0205964	0.00342835	-0.00268837		0.0339978	-0.0251133	0.0339978	-0.0113805				0.0339978	-0.0291701	0.0339978	-0.00202729
6.0332	0.0763546		1.073	2.4704		0.00343153	-0.0205962	0.00343153	-0.00268899		0.0340296	-0.0250977	0.0340296	-0.0113734				0.0340296	-0.0291716	0.0340296	-0.0020293
6.0364	0.0757038		1.074	2.47013		0.0034347	-0.0205963	0.0034347	-0.00268962		0.0340613	-0.0250825	0.0340613	-0.0113655				0.0340613	-0.0291731	0.0340613	-0.00203053
6.0396	0.0742629		1.075	2.46987		0.00343788	-0.0205964	0.00343788	-0.00268946		0.0340931	-0.0250665	0.0340931	-0.011358				0.0340931	-0.0291747	0.0340931	-0.00203214
6.0428	0.0720331		1.076	2.46987		0.00344105	-0.0205969	0.00344105	-0.00268969		0.0341248	-0.0250512	0.0341248	-0.0113509				0.0341248	-0.0291762	0.0341248	-0.00203415
6.046	0.0690234		1.077	2.4696		0.00344423	-0.020597	0.00344423	-0.00268992		0.0341566	-0.0250351	0.0341566	-0.0113426				0.0341566	-0.0291777	0.0341566	-0.00203537
6.0492	0.065252		1.078	2.4696		0.0034474	-0.0205967	0.0034474	-0.00268976		0.0341883	-0.0250194	0.0341883	-0.0113351				0.0341883	-0.0291792	0.0341883	-0.00203737
6.0524	0.0607454		1.079	2.4696		0.00345057	-0.0205968	0.00345057	-0.00269078		0.03422	-0.0250037	0.03422	-0.0113275				0.03422	-0.0291807	0.03422	-0.00203899
6.0556	0.0555384		1.08	2.46933		0.00345375	-0.0205973	0.00345375	-0.00269101		0.0342518	-0.0249876	0.0342518	-0.01132				0.0342518	-0.0291822	0.0342518	-0.00204099
6.0588	0.0496734		1.081	2.4696		0.00345692	-0.0205974	0.00345692	-0.00269085		0.0342835	-0.0249718	0.0342835	-0.0113125				0.0342835	-0.0291837	0.0342835	-0.0020426
6.062	0.0432002		1.082	2.4696		0.0034601	-0.0205975	0.0034601	-0.00269109		0.0343153	-0.0249561	0.0343153	-0.0113049				0.0343153	-0.0291856	0.0343153	-0.00204421
6.0652	0.0361759		1.083	2.4696		0.00346327	-0.0205977	0.00346327	-0.00269093		0.034347	-0.0249403	0.034347	-0.0112977				0.034347	-0.0291868	0.034347	-0.00204581
6.0684	0.0286635		1.084	2.4696		0.00346645	-0.0205978	0.00346645	-0.00269155		0.0343788	-0.0249249	0.0343788	-0.0112898				0.0343788	-0.0291883	0.0343788	-0.00204742
6.0716	0.0207328		1.085	2.4696		0.00346962	-0.0205979	0.00346962	-0.00269139		0.0344105	-0.0249087	0.0344105	-0.0112822				0.0344105	-0.0291902	0.0344105	-0.00204942
6.0748	0.0124602		1.086	2.4696		0.0034728	-0.020598	0.0034728	-0.00269162		0.0344423	-0.0248928	0.0344423	-0.0112743				0.0344423	-0.0291913	0.0344423	-0.00205102
6.078	0.0039264		1.087	2.46933		0.00347597	-0.0205981	0.00347597	-0.00269225		0.034474	-0.024877	0.034474	-0.0112667				0.034474	-0.0291928	0.034474	-0.00205301
6.0812	-0.00478459		1.088	2.46933		0.00347914	-0.0205982	0.00347914	-0.00269209		0.0345057	-0.0248611	0.0345057	-0.0112591				0.0345057	-0.0291943	0.0345057	-0.00205461
6.0844	-0.0135857		1.089	2.46907		0.00348232	-0.0205983	0.00348232	-0.00269272		0.0345375	-0.0248452	0.0345375	-0.0112515				0.0345375	-0.0291958	0.0345375	-0.00205621
6.0876	-0.0223873		1.09	2.4688		0.00348549	-0.0205984	0.00348549	-0.00269255		0.0345692	-0.0248293	0.0345692	-0.0112439				0.0345692	-0.0291973	0.0345692	-0.00205821
6.0908	-0.0310984		1.091	2.4688		0.00348867	-0.0205986	0.00348867	-0.00269279		0.034601	-0.0248134	0.034601	-0.0112363				0.034601	-0.0291987	0.034601	-0.00205941
6.094	-0.039628		1.092	2.46853		0.00349184	-0.0205987	0.00349184	-0.00269341		0.0346327	-0.0247974	0.0346327	-0.0112283				0.0346327	-0.0291998	0.0346327	-0.002061
6.0972	-0.0478852		1.093	2.46853		0.00349502	-0.0205988	0.00349502	-0.00269325		0.0346645	-0.0247814	0.0346645	-0.011221				0.0346645	-0.0292013	0.0346645	-0.00206299
6.1004	-0.0557803		1.094	2.46827		0.00349819	-0.0205989	0.00349819	-0.00269388		0.0346962	-0.0247651	0.0346962	-0.0112134				0.0346962	-0.0292028	0.0346962	-0.00206498
6.1036	-0.0632254		1.095	2.46827		0.00350136	-0.020599	0.00350136	-0.00269411		0.034728	-0.0247495	0.034728	-0.0112054				0.034728	-0.0292047	0.034728	-0.00206657
6.1068	-0.0701366		1.096	2.46853		0.00350454	-0.0205995	0.00350454	-0.00269435		0.0347597	-0.024733	0.0347597	-0.0111977				0.0347597	-0.0292058	0.0347597	-0.00206815
6.11	-0.0764346		1.097	2.46827		0.00350771	-0.0205996	0.00350771	-0.00269379		0.0347914	-0.024717	0.0347914	-0.0111901				0.0347914	-0.0292077	0.0347914	-0.00206974
6.1132	-0.0820457		1.098	2.4688		0.00351089	-0.0205993	0.00351089	-0.00269442		0.0348232	-0.0247009	0.0348232	-0.0111824				0.0348232	-0.0292088	0.0348232	-0.00207211
6.1164	-0.0869018		1.099	2.4688		0.00351406	-0.0205994	0.00351406	-0.00269465		0.0348549	-0.0246849	0.0348549	-0.0111744				0.0348549	-0.0292102	0.0348549	-0.0020737
6.1196	-0.0909416		1.1	2.4688		0.00351724	-0.0205999	0.00351724	-0.00269449		0.0348867	-0.0246688	0.0348867	-0.0111671				0.0348867	-0.0292113	0.0348867	-0.00207528
6.1228	-0.0941114		1.101	2.46907		0.00352041	-0.0205997	0.00352041	-0.00269512		0.0349184	-0.0246527	0.0349184	-0.011159				0.0349184	-0.0292128	0.0349184	-0.00207726
6.126	-0.0963653		1.102	2.46933		0.00352359	-0.0206002	0.00352359	-0.00269496		0.0349502	-0.0246365	0.0349502	-0.0111514				0.0349502	-0.0292143	0.0349502	-0.00207884
6.1292	-0.0976665		1.103	2.4696		0.00352676	-0.0205999	0.00352676	-0.00269558		0.0349819	-0.0246204	0.0349819	-0.0111437				0.0349819	-0.0292157	0.0349819	-0.00208081
6.1324	-0.0979885		1.104	2.47013		0.00352993	-0.0206	0.00352993	-0.00269542		0.0350136	-0.0246046	0.0350136	-0.011136				0.0350136	-0.0292168	0.0350136	-0.00208238
6.1356	-0.0973143		1.105	2.4704		0.00353311	-0.0206005	0.00353311	-0.00269605		0.0350454	-0.024588	0.0350454	-0.0111279				0.0350454	-0.0292187	0.0350454	-0.00208435
6.1388	-0.0956362		1.106	2.47067		0.00353628	-0.0206006	0.00353628	-0.00269589		0.0350771	-0.0245714	0.0350771	-0.0111198				0.0350771	-0.0292197	0.0350771	-0.00208592
6.142	-0.0929575		1.107	2.47067		0.00353946	-0.0206007	0.00353946	-0.00269612		0.0351089	-0.0245556	0.0351089	-0.0111129				0.0351089	-0.0292216	0.0351089	-0.00208789
6.1452	-0.0892927		1.108	2.47093		0.00354263	-0.0206012	0.00354263	-0.00269675		0.0351406	-0.0245394	0.0351406	-0.0111051				0.0351406	-0.0292227	0.0351406	-0.00208946
6.1484	-0.0846661		1.109	2.47147		0.00354581	-0.0206009	0.00354581	-0.00269659		0.0351724	-0.0245227	0.0351724	-0.011097				0.0351724	-0.0292241	0.0351724	-0.00209103
6.1516	-0.0791117		1.11	2.472		0.00354898	-0.0206011	0.00354898	-0.00269682		0.0352041	-0.0245068	0.0352041	-0.0110889				0.0352041	-0.0292256	0.0352041	-0.00209299
6.1548	-0.0726741		1.111	2.47227		0.00355216	-0.0206008	0.00355216	-0.00269705		0.0352359	-0.0244901	0.0352359	-0.0110812				0.0352359	-0.0292274	0.0352359	-0.00209494
6.158	-0.065408		1.112	2.4728		0.00355533	-0.0206017	0.00355533	-0.00269729		0.0352676	-0.0244738	0.0352676	-0.0110734				0.0352676	-0.0292289	0.0352676	-0.00209651
6.1612	-0.0573771		1.113	2.47333		0.0035585	-0.0206014	0.0035585	-0.00269752		0.0352993	-0.0244579	0.0352993	-0.0110657				0.0352993	-0.0292296	0.0352993	-0.00209807
6.1644	-0.0486546		1.114	2.47413		0.00356168	-0.0206019	0.00356168	-0.00269775		0.0353311	-0.0244415	0.0353311	-0.0110575				0.0353311	-0.0292318	0.0353311	-0.00210002
6.1676	-0.039321		1.115	2.4752		0.00356485	-0.0206016	0.00356485	-0.00269799		0.0353628	-0.0244248	0.0353628	-0.0110494				0.0353628	-0.0292329	0.0353628	-0.00210157
6.1708	-0.0294643		1.116	2.47627		0.00356803	-0.0206017	0.00356803	-0.00269822		0.0353946	-0.0244084	0.0353946	-0.011042				0.0353946	-0.0292343	0.0353946	-0.00210392
6.174	-0.0191787		1.117	2.47733		0.0035712	-0.0206018	0.0035712	-0.00269845		0.0354263	-0.024392	0.0354263	-0.0110338				0.0354263	-0.0292358	0.0354263	-0.00210547
6.1772	-0.00856491		1.118	2.4784		0.00357438	-0.020602	0.00357438	-0.00269869		0.0354581	-0.024376	0.0354581	-0.0110261				0.0354581	-0.0292372	0.0354581	-0.00210702
6.1804	0.00227164		1.119	2.47973		0.00357755	-0.0206021	0.00357755	-0.00269853		0.0354898	-0.0243591	0.0354898	-0.0110183				0.0354898	-0.0292382	0.0354898	-0.00210896
6.1836	0.0132218		1.12	2.4808		0.00358073	-0.0206022	0.00358073	-0.00269915		0.0355216	-0.0243427	0.0355216	-0.0110101				0.0355216	-0.0292397	0.0355216	-0.0021109
6.1868	0.0241744		1.121	2.4824		0.0035839	-0.0206023	0.0035839	-0.00269899		0.0355533	-0.0243262	0.0355533	-0.0110027				0.0355533	-0.0292411	0.0355533	-0.00211245
6.19	0.035017		1.122	2.48373		0.00358707	-0.0206028	0.00358707	-0.00269962		0.035585	-0.0243101	0.035585	-0.0109941				0.035585	-0.0292426	0.035585	-0.00211439
6.1932	0.0456359		1.123	2.4848		0.00359025	-0.0206029	0.00359025	-0.00269985		0.0356168	-0.0242932	0.0356168	-0.0109863				0.0356168	-0.029244	0.0356168	-0.00211593
6.1964	0.0559175		1.124	2.48613		0.00359342	-0.0206026	0.00359342	-0.00269969		0.0356485	-0.0242767	0.0356485	-0.0109785				0.0356485	-0.029245	0.0356485	-0.00211826
6.1996	0.0657515		1.125	2.4872		0.0035966	-0.0206031	0.0035966	-0.00270032		0.0356803	-0.0242601	0.0356803	-0.0109703				0.0356803	-0.0292469	0.0356803	-0.00211979
6.2028	0.0750316		1.126	2.48853		0.00359977	-0.0206032	0.00359977	-0.00270016		0.035712	-0.0242435	0.035712	-0.0109629				0.035712	-0.0292479	0.035712	-0.00212133
6.206	0.0836548		1.127	2.4896		0.00360295	-0.0206033	0.00360295	-0.00270039		0.0357438	-0.0242274	0.0357438	-0.0109542				0.0357438	-0.0292497	0.0357438	-0.00212326
6.2092	0.0915238		1.128	2.4904		0.00360612	-0.0206035	0.00360612	-0.00270063		0.0357755	-0.0242108	0.0357755	-0.0109464				0.0357755	-0.0292507	0.0357755	-0.00212557
6.2124	0.0985491		1.129	2.492		0.00360929	-0.0206036	0.00360929	-0.00270047		0.0358073	-0.0241945	0.0358073	-0.0109386				0.0358073	-0.0292522	0.0358073	-0.0021271
6.2156	0.104648		1.13	2.49307		0.00361247	-0.0206037	0.00361247	-0.0027011		0.035839	-0.0241779	0.035839	-0.0109303				0.035839	-0.029254	0.035839	-0.00212863
6.2188	0.109748		1.131	2.4944		0.00361564	-0.0206038	0.00361564	-0.00270133		0.0358707	-0.0241608	0.0358707	-0.0109225				0.0358707	-0.0292546	0.0358707	-0.00213055
6.222	0.113784		1.132	2.49573		0.00361882	-0.0206035	0.00361882	-0.00270117		0.0359025	-0.0241446	0.0359025	-0.0109142				0.0359025	-0.0292564	0.0359025	-0.00213207
6.2252	0.116702		1.133	2.4968		0.00362199	-0.0206044	0.00362199	-0.0027018		0.0359342	-0.0241279	0.0359342	-0.0109064				0.0359342	-0.0292578	0.0359342	-0.0021336
6.2284	0.118459		1.134	2.4984		0.00362517	-0.0206041	0.00362517	-0.00270203		0.035966	-0.0241111	0.035966	-0.0108985				0.035966	-0.0292593	0.035966	-0.0021359
6.2316	0.119025		1.135	2.49973		0.00362834	-0.0206042	0.00362834	-0.00270226		0.0359977	-0.0240948	0.0359977	-0.0108902				0.0359977	-0.0292603	0.0359977	-0.00213742
6.2348	0.118382		1.136	2.50107		0.00363152	-0.0206044	0.00363152	-0.0027025		0.0360295	-0.0240777	0.0360295	-0.010882				0.0360295	-0.0292617	0.0360295	-0.00213933
6.238	0.116521		1.137	2.50267		0.00363469	-0.0206045	0.00363469	-0.00270273		0.0360612	-0.0240613	0.0360612	-0.0108745				0.0360612	-0.0292627	0.0360612	-0.00214124
6.2412	0.113448		1.138	2.504		0.00363786	-0.0206046	0.00363786	-0.00270257		0.0360929	-0.0240445	0.0360929	-0.0108658				0.0360929	-0.0292645	0.0360929	-0.00214275
6.2444	0.109183		1.139	2.5056		0.00364104	-0.0206047	0.00364104	-0.0027028		0.0361247	-0.0240277	0.0361247	-0.0108575				0.0361247	-0.0292655	0.0361247	-0.00214504
6.2476	0.103756		1.14	2.50693		0.00364421	-0.0206052	0.00364421	-0.00270304		0.0361564	-0.0240113	0.0361564	-0.0108496				0.0361564	-0.0292669	0.0361564	-0.00214655
6.2508	0.097209		1.141	2.50853		0.00364739	-0.0206049	0.00364739	-0.00270327		0.0361882	-0.0239941	0.0361882	-0.0108413				0.0361882	-0.0292679	0.0361882	-0.00214805
6.254	0.089599		1.142	2.5104		0.00365056	-0.0206054	0.00365056	-0.00270351		0.0362199	-0.0239776	0.0362199	-0.0108334				0.0362199	-0.0292697	0.0362199	-0.00214995
6.2572	0.0809935		1.143	2.51173		0.00365374	-0.0206051	0.00365374	-0.00270374		0.0362517	-0.0239603	0.0362517	-0.0108247				0.0362517	-0.0292711	0.0362517	-0.00215184
6.2604	0.0714713		1.144	2.51333		0.00365691	-0.0206056	0.00365691	-0.00270397		0.0362834	-0.0239438	0.0362834	-0.0108168				0.0362834	-0.0292721	0.0362834	-0.00215373
6.2636	0.0611217		1.145	2.5152		0.00366009	-0.0206054	0.00366009	-0.00270421		0.0363152	-0.0239265	0.0363152	-0.0108088				0.0363152	-0.0292739	0.0363152	-0.00215523
6.2668	0.0500434		1.146	2.5168		0.00366326	-0.0206059	0.00366326	-0.00270444		0.0363469	-0.0239096	0.0363469	-0.0108009				0.0363469	-0.0292749	0.0363469	-0.00215712
6.27	0.0383441		1.147	2.5184		0.00366643	-0.0206056	0.00366643	-0.00270467		0.0363786	-0.023893	0.0363786	-0.0107926				0.0363786	-0.0292763	0.0363786	-0.002159
6.2732	0.0261387		1.148	2.52		0.00366961	-0.0206061	0.00366961	-0.0027053		0.0364104	-0.0238761	0.0364104	-0.0107846				0.0364104	-0.0292773	0.0364104	-0.00216089
6.2764	0.0135475		1.149	2.52133		0.00367278	-0.0206058	0.00367278	-0.00270514		0.0364421	-0.0238591	0.0364421	-0.0107759				0.0364421	-0.0292786	0.0364421	-0.00216237
6.2796	0.000695956		1.15	2.52293		0.00367596	-0.0206063	0.00367596	-0.00270538		0.0364739	-0.0238421	0.0364739	-0.0107675				0.0364739	-0.02928	0.0364739	-0.00216464
6.2828	-0.0122858		1.151	2.52427		0.00367913	-0.0206064	0.00367913	-0.002706		0.0365056	-0.0238247	0.0365056	-0.0107596				0.0365056	-0.0292818	0.0365056	-0.00216613
6.286	-0.0252643		1.152	2.5256		0.00368231	-0.0206069	0.00368231	-0.00270584		0.0365374	-0.0238084	0.0365374	-0.0107508				0.0365374	-0.0292828	0.0365374	-0.002168
6.2892	-0.0381054		1.153	2.52693		0.00368548	-0.0206066	0.00368548	-0.00270608		0.0365691	-0.023791	0.0365691	-0.0107429				0.0365691	-0.0292842	0.0365691	-0.00216987
6.2924	-0.050675		1.154	2.52853		0.00368865	-0.0206068	0.00368865	-0.00270631		0.0366009	-0.0237743	0.0366009	-0.0107349				0.0366009	-0.0292855	0.0366009	-0.00217214
6.2956	-0.0628406		1.155	2.52987		0.00369183	-0.0206069	0.00369183	-0.00270655		0.0366326	-0.0237572	0.0366326	-0.0107269				0.0366326	-0.0292869	0.0366326	-0.00217361
6.2988	-0.0744723		1.156	2.5312		0.003695	-0.0206074	0.003695	-0.00270678		0.0366643	-0.0237401	0.0366643	-0.0107185				0.0366643	-0.0292879	0.0366643	-0.00217508
6.302	-0.0854441		1.157	2.53253		0.00369818	-0.0206071	0.00369818	-0.00270701		0.0366961	-0.023723	0.0366961	-0.0107105				0.0366961	-0.0292892	0.0366961	-0.00217694
6.3052	-0.0956361		1.158	2.53413		0.00370135	-0.0206072	0.00370135	-0.00270685		0.0367278	-0.0237059	0.0367278	-0.0107021				0.0367278	-0.0292906	0.0367278	-0.0021788
6.3084	-0.104936		1.159	2.53547		0.00370453	-0.0206077	0.00370453	-0.00270748		0.0367596	-0.0236887	0.0367596	-0.0106938				0.0367596	-0.029292	0.0367596	-0.00218066
6.3116	-0.113238		1.16	2.53733		0.0037077	-0.0206074	0.0037077	-0.00270732		0.0367913	-0.0236715	0.0367913	-0.0106854				0.0367913	-0.0292933	0.0367913	-0.00218252
6.3148	-0.120449		1.161	2.53893		0.00371088	-0.0206075	0.00371088	-0.00270756		0.0368231	-0.0236543	0.0368231	-0.010677				0.0368231	-0.0292943	0.0368231	-0.00218398
6.318	-0.126481		1.162	2.54053		0.00371405	-0.0206076	0.00371405	-0.00270818		0.0368548	-0.0236375	0.0368548	-0.0106689				0.0368548	-0.0292957	0.0368548	-0.00218622
6.3212	-0.131264		1.163	2.54187		0.00371722	-0.0206078	0.00371722	-0.00270802		0.0368865	-0.0236203	0.0368865	-0.0106605				0.0368865	-0.029297	0.0368865	-0.00218768
6.3244	-0.134735		1.164	2.54347		0.0037204	-0.0206079	0.0037204	-0.00270826		0.0369183	-0.023603	0.0369183	-0.0106525				0.0369183	-0.0292984	0.0369183	-0.00218992
6.3276	-0.136848		1.165	2.54507		0.00372357	-0.0206076	0.00372357	-0.00270849		0.03695	-0.0235858	0.03695	-0.0106437				0.03695	-0.0292997	0.03695	-0.00219176
6.3308	-0.137568		1.166	2.54667		0.00372675	-0.0206089	0.00372675	-0.00270873		0.0369818	-0.0235685	0.0369818	-0.0106352				0.0369818	-0.0293007	0.0369818	-0.00219282
6.334	-0.136877		1.167	2.54827		0.00372992	-0.0206086	0.00372992	-0.00270935		0.0370135	-0.0235512	0.0370135	-0.0106276				0.0370135	-0.029302	0.0370135	-0.00219544
6.3372	-0.13477		1.168	2.55013		0.0037331	-0.0206087	0.0037331	-0.0027092		0.0370453	-0.0235342	0.0370453	-0.0106192				0.0370453	-0.029303	0.0370453	-0.00219689
6.3404	-0.131258		1.169	2.55147		0.00373627	-0.0206088	0.00373627	-0.00270943		0.037077	-0.0235165	0.037077	-0.0106107				0.037077	-0.0293043	0.037077	-0.00219872
6.3436	-0.126365		1.17	2.55307		0.00373945	-0.0206089	0.00373945	-0.00270927		0.0371088	-0.0234995	0.0371088	-0.0106023				0.0371088	-0.0293056	0.0371088	-0.00220016
6.3468	-0.120129		1.171	2.55467		0.00374262	-0.020609	0.00374262	-0.0027099		0.0371405	-0.0234826	0.0371405	-0.0105938				0.0371405	-0.029307	0.0371405	-0.00220239
6.35	-0.112605		1.172	2.556		0.00374579	-0.0206092	0.00374579	-0.00271013		0.0371722	-0.0234648	0.0371722	-0.0105857				0.0371722	-0.0293083	0.0371722	-0.00220382
6.3532	-0.103862		1.173	2.5576		0.00374897	-0.0206093	0.00374897	-0.00270997		0.037204	-0.0234478	0.037204	-0.0105777				0.037204	-0.0293093	0.037204	-0.00220565
6.3564	-0.093981		1.174	2.55893		0.00375214	-0.0206094	0.00375214	-0.00271021		0.0372357	-0.0234299	0.0372357	-0.0105692				0.0372357	-0.0293106	0.0372357	-0.00220787
6.3596	-0.0830551		1.175	2.56		0.00375532	-0.0206095	0.00375532	-0.00271044		0.0372675	-0.0234125	0.0372675	-0.0105603				0.0372675	-0.0293119	0.0372675	-0.00220929
6.3628	-0.0711901		1.176	2.5616		0.00375849	-0.0206096	0.00375849	-0.00271068		0.0372992	-0.0233958	0.0372992	-0.0105522				0.0372992	-0.0293132	0.0372992	-0.00221111
6.366	-0.0585021		1.177	2.56267		0.00376167	-0.0206097	0.00376167	-0.00271091		0.037331	-0.0233779	0.037331	-0.0105438				0.037331	-0.0293146	0.037331	-0.00221293
6.3692	-0.0451161		1.178	2.56373		0.00376484	-0.0206098	0.00376484	-0.00271075		0.0373627	-0.0233604	0.0373627	-0.0105353				0.0373627	-0.0293155	0.0373627	-0.00221474
6.3724	-0.031166		1.179	2.56507		0.00376801	-0.0206099	0.00376801	-0.00271138		0.0373945	-0.0233433	0.0373945	-0.0105268				0.0373945	-0.0293164	0.0373945	-0.00221655
6.3756	-0.0167932		1.18	2.56613		0.00377119	-0.0206104	0.00377119	-0.00271161		0.0374262	-0.0233254	0.0374262	-0.0105183				0.0374262	-0.0293177	0.0374262	-0.00221836
6.3788	-0.00214461		1.181	2.5672		0.00377436	-0.0206102	0.00377436	-0.00271185		0.0374579	-0.0233078	0.0374579	-0.0105098				0.0374579	-0.029319	0.0374579	-0.00221978
6.382	0.0126292		1.182	2.56827		0.00377754	-0.0206107	0.00377754	-0.00271208		0.0374897	-0.0232907	0.0374897	-0.0105016				0.0374897	-0.0293204	0.0374897	-0.00222158
6.3852	0.0273758		1.183	2.56933		0.00378071	-0.0206104	0.00378071	-0.00271232		0.0375214	-0.0232731	0.0375214	-0.0104931				0.0375214	-0.0293213	0.0375214	-0.00222338
6.3884	0.0419412		1.184	2.57067		0.00378389	-0.0206109	0.00378389	-0.00271255		0.0375532	-0.0232555	0.0375532	-0.0104846				0.0375532	-0.0293222	0.0375532	-0.00222558
6.3916	0.0561718		1.185	2.57173		0.00378706	-0.0206106	0.00378706	-0.00271239		0.0375849	-0.0232379	0.0375849	-0.0104761				0.0375849	-0.0293239	0.0375849	-0.00222698
6.3948	0.0699173		1.186	2.5728		0.00379024	-0.0206107	0.00379024	-0.00271302		0.0376167	-0.0232206	0.0376167	-0.0104676				0.0376167	-0.0293252	0.0376167	-0.00222878
6.398	0.0830314		1.187	2.5736		0.00379341	-0.0206112	0.00379341	-0.00271325		0.0376484	-0.0232033	0.0376484	-0.0104594				0.0376484	-0.0293265	0.0376484	-0.00223057
6.4012	0.0953725		1.188	2.57467		0.00379658	-0.0206109	0.00379658	-0.00271349		0.0376801	-0.0231849	0.0376801	-0.0104509				0.0376801	-0.0293274	0.0376801	-0.00223276
6.4044	0.106807		1.189	2.5752		0.00379976	-0.0206114	0.00379976	-0.00271372		0.0377119	-0.0231676	0.0377119	-0.0104423				0.0377119	-0.0293283	0.0377119	-0.00223454
6.4076	0.11721		1.19	2.57653		0.00380293	-0.0206116	0.00380293	-0.00271396		0.0377436	-0.0231503	0.0377436	-0.0104334				0.0377436	-0.0293296	0.0377436	-0.00223594
6.4108	0.126467		1.191	2.57733		0.00380611	-0.0206117	0.00380611	-0.00271419		0.0377754	-0.0231321	0.0377754	-0.0104252				0.0377754	-0.0293309	0.0377754	-0.00223811
6.414	0.134474		1.192	2.5784		0.00380928	-0.0206118	0.00380928	-0.00271443		0.0378071	-0.0231144	0.0378071	-0.0104163				0.0378071	-0.0293322	0.0378071	-0.00223989
6.4172	0.141138		1.193	2.5792		0.00381246	-0.0206115	0.00381246	-0.00271466		0.0378389	-0.023097	0.0378389	-0.0104081				0.0378389	-0.0293331	0.0378389	-0.00224167
6.4204	0.146383		1.194	2.58		0.00381563	-0.020612	0.00381563	-0.0027149		0.0378706	-0.0230792	0.0378706	-0.0103995				0.0378706	-0.0293344	0.0378706	-0.00224384
6.4236	0.150142		1.195	2.5808		0.00381881	-0.0206121	0.00381881	-0.00271513		0.0379024	-0.0230615	0.0379024	-0.0103913				0.0379024	-0.029336	0.0379024	-0.00224562
6.4268	0.152369		1.196	2.58187		0.00382198	-0.0206118	0.00382198	-0.00271497		0.0379341	-0.023044	0.0379341	-0.0103824				0.0379341	-0.0293369	0.0379341	-0.00224739
6.43	0.153029		1.197	2.58267		0.00382515	-0.0206123	0.00382515	-0.00271521		0.0379658	-0.0230258	0.0379658	-0.0103738				0.0379658	-0.0293382	0.0379658	-0.00224955
6.4332	0.152108		1.198	2.584		0.00382833	-0.0206125	0.00382833	-0.00271544		0.0379976	-0.0230083	0.0379976	-0.0103652				0.0379976	-0.0293391	0.0379976	-0.00225132
6.4364	0.149605		1.199	2.58453		0.0038315	-0.0206126	0.0038315	-0.00271568		0.0380293	-0.0229909	0.0380293	-0.0103566				0.0380293	-0.0293404	0.0380293	-0.00225308
6.4396	0.145537		1.2	2.58533		0.00383468	-0.0206123	0.00383468	-0.00271552		0.0380611	-0.0229726	0.0380611	-0.010348				0.0380611	-0.0293416	0.0380611	-0.00225485
6.4428	0.139935		1.201	2.58587		0.00383785	-0.0206128	0.00383785	-0.00271615		0.0380928	-0.0229551	0.0380928	-0.0103398				0.0380928	-0.0293425	0.0380928	-0.00225661
6.446	0.132849		1.202	2.58667		0.00384103	-0.0206129	0.00384103	-0.00271638		0.0381246	-0.0229372	0.0381246	-0.0103312				0.0381246	-0.0293438	0.0381246	-0.00225876
6.4492	0.124343		1.203	2.58667		0.0038442	-0.020613	0.0038442	-0.00271662		0.0381563	-0.0229192	0.0381563	-0.010323				0.0381563	-0.029345	0.0381563	-0.00226052
6.4524	0.114499		1.204	2.5872		0.00384737	-0.0206135	0.00384737	-0.00271685		0.0381881	-0.0229013	0.0381881	-0.010314				0.0381881	-0.0293463	0.0381881	-0.00226227
6.4556	0.103409		1.205	2.58773		0.00385055	-0.0206132	0.00385055	-0.00271669		0.0382198	-0.0228833	0.0382198	-0.0103053				0.0382198	-0.0293475	0.0382198	-0.00226442
6.4588	0.0911845		1.206	2.588		0.00385372	-0.0206133	0.00385372	-0.00271693		0.0382515	-0.0228657	0.0382515	-0.0102967				0.0382515	-0.0293484	0.0382515	-0.00226656
6.462	0.0779451		1.207	2.58827		0.0038569	-0.0206139	0.0038569	-0.00271716		0.0382833	-0.0228477	0.0382833	-0.0102881				0.0382833	-0.0293497	0.0382833	-0.00226791
6.4652	0.0638238		1.208	2.588		0.00386007	-0.0206136	0.00386007	-0.00271779		0.038315	-0.02283	0.038315	-0.0102794				0.038315	-0.0293505	0.038315	-0.00227005
6.4684	0.0489636		1.209	2.588		0.00386325	-0.0206141	0.00386325	-0.00271802		0.0383468	-0.0228116	0.0383468	-0.0102708				0.0383468	-0.0293518	0.0383468	-0.00227219
6.4716	0.0335146		1.21	2.588		0.00386642	-0.0206142	0.00386642	-0.00271787		0.0383785	-0.0227939	0.0383785	-0.0102625				0.0383785	-0.029353	0.0383785	-0.00227354
6.4748	0.0176344		1.211	2.58773		0.0038696	-0.0206139	0.0038696	-0.00271849		0.0384103	-0.0227759	0.0384103	-0.0102535				0.0384103	-0.0293539	0.0384103	-0.00227567
6.478	0.0014864		1.212	2.588		0.00387277	-0.0206144	0.00387277	-0.00271873		0.038442	-0.0227578	0.038442	-0.0102448				0.038442	-0.0293551	0.038442	-0.00227741
6.4812	-0.0147629		1.213	2.58773		0.00387594	-0.0206145	0.00387594	-0.00271896		0.0384737	-0.0227401	0.0384737	-0.0102362				0.0384737	-0.0293559	0.0384737	-0.00227914
6.4844	-0.0309442		1.214	2.58747		0.00387912	-0.0206146	0.00387912	-0.0027188		0.0385055	-0.0227219	0.0385055	-0.0102275				0.0385055	-0.0293572	0.0385055	-0.00228048
6.4876	-0.0468877		1.215	2.5872		0.00388229	-0.0206144	0.00388229	-0.00271904		0.0385372	-0.0227034	0.0385372	-0.0102188				0.0385372	-0.0293588	0.0385372	-0.002283
6.4908	-0.0624255		1.216	2.58693		0.00388547	-0.0206149	0.00388547	-0.00271927		0.038569	-0.0226856	0.038569	-0.0102102				0.038569	-0.0293596	0.038569	-0.00228433
6.494	-0.0773934		1.217	2.5872		0.00388864	-0.020615	0.00388864	-0.00271951		0.0386007	-0.0226674	0.0386007	-0.0102015				0.0386007	-0.0293605	0.0386007	-0.00228645
6.4972	-0.0916325		1.218	2.5872		0.00389182	-0.0206151	0.00389182	-0.00271935		0.0386325	-0.0226496	0.0386325	-0.0101928				0.0386325	-0.0293617	0.0386325	-0.00228778
6.5004	-0.104991		1.219	2.5872		0.00389499	-0.0206152	0.00389499	-0.00272037		0.0386642	-0.0226314	0.0386642	-0.0101841				0.0386642	-0.0293629	0.0386642	-0.0022899
6.5036	-0.117324		1.22	2.58693		0.00389817	-0.0206153	0.00389817	-0.00272021		0.038696	-0.0226132	0.038696	-0.0101754				0.038696	-0.0293638	0.038696	-0.00229123
6.5068	-0.128498		1.221	2.58667		0.00390134	-0.0206154	0.00390134	-0.00272006		0.0387277	-0.0225949	0.0387277	-0.0101663				0.0387277	-0.029365	0.0387277	-0.00229334
6.51	-0.138391		1.222	2.5864		0.00390451	-0.0206151	0.00390451	-0.00272029		0.0387594	-0.022577	0.0387594	-0.0101576				0.0387594	-0.0293658	0.0387594	-0.00229505
6.5132	-0.146894		1.223	2.58587		0.00390769	-0.020616	0.00390769	-0.00272092		0.0387912	-0.0225588	0.0387912	-0.0101489				0.0387912	-0.029367	0.0387912	-0.00229716
6.5164	-0.153909		1.224	2.5856		0.00391086	-0.0206154	0.00391086	-0.00272116		0.0388229	-0.0225404	0.0388229	-0.0101398				0.0388229	-0.0293678	0.0388229	-0.00229887
6.5196	-0.159357		1.225	2.58533		0.00391404	-0.0206159	0.00391404	-0.00272139		0.0388547	-0.0225225	0.0388547	-0.0101311				0.0388547	-0.029369	0.0388547	-0.00230058
6.5228	-0.163174		1.226	2.58507		0.00391721	-0.0206164	0.00391721	-0.00272163		0.0388864	-0.0225042	0.0388864	-0.0101224				0.0388864	-0.0293702	0.0388864	-0.00230269
6.526	-0.165312		1.227	2.58453		0.00392039	-0.0206161	0.00392039	-0.00272186		0.0389182	-0.0224862	0.0389182	-0.0101132				0.0389182	-0.029371	0.0389182	-0.00230439
6.5292	-0.165741		1.228	2.584		0.00392356	-0.0206166	0.00392356	-0.0027217		0.0389499	-0.0224675	0.0389499	-0.0101049				0.0389499	-0.0293722	0.0389499	-0.00230609
6.5324	-0.164449		1.229	2.58347		0.00392673	-0.0206163	0.00392673	-0.00272233		0.0389817	-0.0224495	0.0389817	-0.0100958				0.0389817	-0.0293734	0.0389817	-0.0023078
6.5356	-0.161442		1.23	2.58293		0.00392991	-0.0206168	0.00392991	-0.00272257		0.0390134	-0.0224311	0.0390134	-0.010087				0.0390134	-0.0293742	0.0390134	-0.0023095
6.5388	-0.156743		1.231	2.58213		0.00393308	-0.0206165	0.00393308	-0.00272241		0.0390451	-0.022413	0.0390451	-0.0100783				0.0390451	-0.0293754	0.0390451	-0.00231198
6.542	-0.150395		1.232	2.5816		0.00393626	-0.0206167	0.00393626	-0.00272264		0.0390769	-0.0223946	0.0390769	-0.0100691				0.0390769	-0.0293762	0.0390769	-0.00231328
6.5452	-0.142458		1.233	2.5808		0.00393943	-0.0206172	0.00393943	-0.00272327		0.0391086	-0.0223761	0.0391086	-0.0100604				0.0391086	-0.029377	0.0391086	-0.00231498
6.5484	-0.133007		1.234	2.58		0.00394261	-0.0206173	0.00394261	-0.00272311		0.0391404	-0.0223576	0.0391404	-0.0100512				0.0391404	-0.0293782	0.0391404	-0.00231706
6.5516	-0.122137		1.235	2.57893		0.00394578	-0.0206174	0.00394578	-0.00272335		0.0391721	-0.0223392	0.0391721	-0.0100424				0.0391721	-0.0293794	0.0391721	-0.00231875
6.5548	-0.109955		1.236	2.57867		0.00394896	-0.0206171	0.00394896	-0.00272358		0.0392039	-0.022321	0.0392039	-0.0100333				0.0392039	-0.0293805	0.0392039	-0.00232084
6.558	-0.0965828		1.237	2.57787		0.00395213	-0.0206176	0.00395213	-0.00272382		0.0392356	-0.0223025	0.0392356	-0.0100249				0.0392356	-0.0293817	0.0392356	-0.00232213
6.5612	-0.0821552		1.238	2.57707		0.0039553	-0.0206177	0.0039553	-0.00272405		0.0392673	-0.022284	0.0392673	-0.0100157				0.0392673	-0.0293825	0.0392673	-0.0023246
6.5644	-0.0668188		1.239	2.57627		0.00395848	-0.0206178	0.00395848	-0.00272429		0.0392991	-0.0222658	0.0392991	-0.0100073				0.0392991	-0.0293837	0.0392991	-0.00232589
6.5676	-0.0507315		1.24	2.576		0.00396165	-0.0206179	0.00396165	-0.00272453		0.0393308	-0.0222472	0.0393308	-0.00999812				0.0393308	-0.0293844	0.0393308	-0.00232796
6.5708	-0.0340585		1.241	2.57573		0.00396483	-0.0206181	0.00396483	-0.00272437		0.0393626	-0.0222286	0.0393626	-0.00998971				0.0393626	-0.0293856	0.0393626	-0.00232964
6.574	-0.0169715		1.242	2.5752		0.003968	-0.0206182	0.003968	-0.002725		0.0393943	-0.02221	0.0393943	-0.00998091				0.0393943	-0.0293864	0.0393943	-0.00233132
6.5772	0.000352578		1.243	2.57467		0.00397118	-0.0206183	0.00397118	-0.00272523		0.0394261	-0.0221918	0.0394261	-0.0099717				0.0394261	-0.0293875	0.0394261	-0.00233299
6.5804	0.0177333		1.244	2.57413		0.00397435	-0.0206184	0.00397435	-0.00272507		0.0394578	-0.0221731	0.0394578	-0.00996289				0.0394578	-0.0293887	0.0394578	-0.00233545
6.5836	0.0349891		1.245	2.57307		0.00397753	-0.0206185	0.00397753	-0.0027257		0.0394896	-0.0221545	0.0394896	-0.00995407				0.0394896	-0.0293894	0.0394896	-0.00233673
6.5868	0.0519392		1.246	2.57253		0.0039807	-0.020619	0.0039807	-0.00272594		0.0395213	-0.0221358	0.0395213	-0.00994525				0.0395213	-0.0293902	0.0395213	-0.00233879
6.59	0.0684055		1.247	2.57227		0.00398387	-0.0206187	0.00398387	-0.00272578		0.039553	-0.0221175	0.039553	-0.00993602				0.039553	-0.0293917	0.039553	-0.00234046
6.5932	0.0842139		1.248	2.572		0.00398705	-0.0206188	0.00398705	-0.00272641		0.0395848	-0.0220988	0.0395848	-0.00992719				0.0395848	-0.0293925	0.0395848	-0.00234252
6.5964	0.0991972		1.249	2.5712		0.00399022	-0.0206193	0.00399022	-0.00272664		0.0396165	-0.0220804	0.0396165	-0.00991874				0.0396165	-0.0293932	0.0396165	-0.00234418
6.5996	0.113197		1.25	2.57013		0.0039934	-0.0206191	0.0039934	-0.00272649		0.0396483	-0.0220617	0.0396483	-0.0099095				0.0396483	-0.0293943	0.0396483	-0.00234585
6.6028	0.126063		1.251	2.56933		0.00399657	-0.0206196	0.00399657	-0.00272711		0.03968	-0.0220433	0.03968	-0.00990026				0.03968	-0.0293951	0.03968	-0.0023479
6.606	0.137659		1.252	2.56853		0.00399975	-0.0206197	0.00399975	-0.00272696		0.0397118	-0.0220241	0.0397118	-0.0098918				0.0397118	-0.0293962	0.0397118	-0.00234995
6.6092	0.147859		1.253	2.568		0.00400292	-0.0206194	0.00400292	-0.00272719		0.0397435	-0.0220057	0.0397435	-0.00988255				0.0397435	-0.0293969	0.0397435	-0.00235121
6.6124	0.156553		1.254	2.56747		0.00400609	-0.0206195	0.00400609	-0.00272743		0.0397753	-0.0219869	0.0397753	-0.00987368				0.0397753	-0.0293977	0.0397753	-0.00235326
6.6156	0.163647		1.255	2.56693		0.00400927	-0.0206196	0.00400927	-0.00272766		0.039807	-0.0219685	0.039807	-0.00986442				0.039807	-0.0293988	0.039807	-0.00235492
6.6188	0.169063		1.256	2.5664		0.00401244	-0.0206197	0.00401244	-0.00272829		0.0398387	-0.0219496	0.0398387	-0.00985554				0.0398387	-0.0293999	0.0398387	-0.00235657
6.622	0.172738		1.257	2.5656		0.00401562	-0.0206198	0.00401562	-0.00272813		0.0398705	-0.0219308	0.0398705	-0.00984666				0.0398705	-0.0294014	0.0398705	-0.00235861
6.6252	0.17463		1.258	2.56507		0.00401879	-0.0206207	0.00401879	-0.00272837		0.0399022	-0.0219123	0.0399022	-0.00983739				0.0399022	-0.0294021	0.0399022	-0.00236026
6.6284	0.174714		1.259	2.5648		0.00402197	-0.0206205	0.00402197	-0.00272861		0.039934	-0.0218934	0.039934	-0.0098285				0.039934	-0.0294028	0.039934	-0.0023623
6.6316	0.172985		1.26	2.56453		0.00402514	-0.0206206	0.00402514	-0.00272884		0.0399657	-0.0218749	0.0399657	-0.0098196				0.0399657	-0.0294039	0.0399657	-0.00236434
6.6348	0.169457		1.261	2.56427		0.00402832	-0.0206203	0.00402832	-0.00272908		0.0399975	-0.0218559	0.0399975	-0.0098107				0.0399975	-0.0294046	0.0399975	-0.00236598
6.638	0.164164		1.262	2.564		0.00403149	-0.0206208	0.00403149	-0.00272971		0.0400292	-0.0218374	0.0400292	-0.0098014				0.0400292	-0.0294057	0.0400292	-0.00236762
6.6412	0.157156		1.263	2.56347		0.00403466	-0.0206209	0.00403466	-0.00272955		0.0400609	-0.0218184	0.0400609	-0.00979249				0.0400609	-0.0294064	0.0400609	-0.00236926
6.6444	0.148502		1.264	2.56293		0.00403784	-0.020621	0.00403784	-0.00272939		0.0400927	-0.0217994	0.0400927	-0.00978357				0.0400927	-0.0294075	0.0400927	-0.0023709
6.6476	0.138289		1.265	2.56267		0.00404101	-0.0206211	0.00404101	-0.00273002		0.0401244	-0.0217804	0.0401244	-0.00977465				0.0401244	-0.0294082	0.0401244	-0.00237293
6.6508	0.126622		1.266	2.5624		0.00404419	-0.0206212	0.00404419	-0.00273026		0.0401562	-0.0217618	0.0401562	-0.00976573				0.0401562	-0.0294089	0.0401562	-0.00237456
6.654	0.113619		1.267	2.56213		0.00404736	-0.020621	0.00404736	-0.00273049		0.0401879	-0.0217432	0.0401879	-0.0097564				0.0401879	-0.0294104	0.0401879	-0.00237659
6.6572	0.099413		1.268	2.56187		0.00405054	-0.0206215	0.00405054	-0.00273033		0.0402197	-0.0217241	0.0402197	-0.00974747				0.0402197	-0.0294111	0.0402197	-0.00237783
6.6604	0.0841499		1.269	2.5616		0.00405371	-0.0206216	0.00405371	-0.00273057		0.0402514	-0.021705	0.0402514	-0.00973813				0.0402514	-0.0294121	0.0402514	-0.00238024
6.6636	0.0679862		1.27	2.56107		0.00405689	-0.0206217	0.00405689	-0.00273081		0.0402832	-0.021686	0.0402832	-0.00972879				0.0402832	-0.0294128	0.0402832	-0.00238148
6.6668	0.0510889		1.271	2.56053		0.00406006	-0.0206222	0.00406006	-0.00273104		0.0403149	-0.0216672	0.0403149	-0.00972023				0.0403149	-0.0294139	0.0403149	-0.00238389
6.67	0.033633		1.272	2.56027		0.00406323	-0.0206219	0.00406323	-0.00273128		0.0403466	-0.0216481	0.0403466	-0.00971088				0.0403466	-0.0294146	0.0403466	-0.00238552
6.6732	0.0157992		1.273	2.56		0.00406641	-0.0206224	0.00406641	-0.00273151		0.0403784	-0.0216294	0.0403784	-0.00970192				0.0403784	-0.0294152	0.0403784	-0.00238675
6.6764	-0.00222754		1.274	2.55947		0.00406958	-0.0206225	0.00406958	-0.00273214		0.0404101	-0.0216102	0.0404101	-0.00969256				0.0404101	-0.0294163	0.0404101	-0.00238876
6.6796	-0.02026		1.275	2.55893		0.00407276	-0.0206227	0.00407276	-0.00273198		0.0404419	-0.0215915	0.0404419	-0.00968359				0.0404419	-0.0294173	0.0404419	-0.00239117
6.6828	-0.0381099		1.276	2.55867		0.00407593	-0.0206228	0.00407593	-0.00273222		0.0404736	-0.0215719	0.0404736	-0.00967461				0.0404736	-0.029418	0.0404736	-0.0023924
6.686	-0.0555908		1.277	2.55813		0.00407911	-0.0206225	0.00407911	-0.00273285		0.0405054	-0.0215535	0.0405054	-0.00966563				0.0405054	-0.029419	0.0405054	-0.00239441
6.6892	-0.07252		1.278	2.5576		0.00408228	-0.0206226	0.00408228	-0.00273269		0.0405371	-0.0215343	0.0405371	-0.00965664				0.0405371	-0.0294201	0.0405371	-0.00239602
6.6924	-0.0887206		1.279	2.55733		0.00408545	-0.0206227	0.00408545	-0.00273293		0.0405689	-0.021515	0.0405689	-0.00964725				0.0405689	-0.0294207	0.0405689	-0.00239803
6.6956	-0.104023		1.28	2.5568		0.00408863	-0.0206228	0.00408863	-0.00273316		0.0406006	-0.0214958	0.0406006	-0.00963825				0.0406006	-0.0294218	0.0406006	-0.00240004
6.6988	-0.118266		1.281	2.55653		0.0040918	-0.0206229	0.0040918	-0.0027334		0.0406323	-0.0214773	0.0406323	-0.00962885				0.0406323	-0.0294224	0.0406323	-0.00240204
6.702	-0.131301		1.282	2.55627		0.00409498	-0.0206234	0.00409498	-0.00273364		0.0406641	-0.0214576	0.0406641	-0.00961945				0.0406641	-0.0294234	0.0406641	-0.00240365
6.7052	-0.14299		1.283	2.55573		0.00409815	-0.0206235	0.00409815	-0.00273348		0.0406958	-0.0214387	0.0406958	-0.00961083				0.0406958	-0.0294241	0.0406958	-0.00240526
6.7084	-0.15321		1.284	2.55547		0.00410133	-0.0206237	0.00410133	-0.00273411		0.0407276	-0.0214194	0.0407276	-0.00960141				0.0407276	-0.0294255	0.0407276	-0.00240687
6.7116	-0.161855		1.285	2.55493		0.0041045	-0.0206238	0.0041045	-0.00273434		0.0407593	-0.0214005	0.0407593	-0.00959239				0.0407593	-0.0294261	0.0407593	-0.00240887
6.7148	-0.168831		1.286	2.55467		0.00410768	-0.0206239	0.00410768	-0.00273458		0.0407911	-0.0213811	0.0407911	-0.00958296				0.0407911	-0.0294271	0.0407911	-0.00241087
6.718	-0.174066		1.287	2.5544		0.00411085	-0.020624	0.00411085	-0.00273442		0.0408228	-0.0213618	0.0408228	-0.00957393				0.0408228	-0.0294273	0.0408228	-0.00241286
6.7212	-0.177503		1.288	2.55413		0.00411402	-0.0206241	0.00411402	-0.00273505		0.0408545	-0.0213428	0.0408545	-0.00956449				0.0408545	-0.0294287	0.0408545	-0.00241446
6.7244	-0.179106		1.289	2.55413		0.0041172	-0.0206242	0.0041172	-0.00273489		0.0408863	-0.0213234	0.0408863	-0.00955545				0.0408863	-0.0294293	0.0408863	-0.00241646
6.7276	-0.178859		1.29	2.55387		0.00412037	-0.0206243	0.00412037	-0.00273474		0.040918	-0.0213044	0.040918	-0.00954639				0.040918	-0.0294299	0.040918	-0.00241806
6.7308	-0.176761		1.291	2.5536		0.00412355	-0.0206248	0.00412355	-0.00273576		0.0409498	-0.021285	0.0409498	-0.00953655				0.0409498	-0.0294309	0.0409498	-0.00242005
6.734	-0.172835		1.292	2.55333		0.00412672	-0.0206246	0.00412672	-0.0027356		0.0409815	-0.0212655	0.0409815	-0.00952749				0.0409815	-0.0294319	0.0409815	-0.00242165
6.7372	-0.16712		1.293	2.55307		0.0041299	-0.0206247	0.0041299	-0.00273584		0.0410133	-0.0212464	0.0410133	-0.00951881				0.0410133	-0.0294325	0.0410133	-0.00242363
6.7404	-0.159676		1.294	2.55307		0.00413307	-0.0206248	0.00413307	-0.00273607		0.041045	-0.021227	0.041045	-0.00950935				0.041045	-0.0294335	0.041045	-0.00242562
6.7436	-0.150579		1.295	2.55307		0.00413625	-0.0206249	0.00413625	-0.0027367		0.0410768	-0.0212079	0.0410768	-0.00950027				0.0410768	-0.0294345	0.0410768	-0.00242722
6.7468	-0.139925		1.296	2.55253		0.00413942	-0.0206254	0.00413942	-0.00273655		0.0411085	-0.0211884	0.0411085	-0.00949118				0.0411085	-0.0294355	0.0411085	-0.00242881
6.75	-0.127825		1.297	2.55253		0.00414259	-0.0206247	0.00414259	-0.00273678		0.0411402	-0.0211688	0.0411402	-0.0094817				0.0411402	-0.0294364	0.0411402	-0.00243079
6.7532	-0.114406		1.298	2.55227		0.00414577	-0.0206256	0.00414577	-0.00273702		0.041172	-0.0211497	0.041172	-0.0094726				0.041172	-0.029437	0.041172	-0.00243238
6.7564	-0.0998072		1.299	2.55227		0.00414894	-0.0206253	0.00414894	-0.00273686		0.0412037	-0.0211301	0.0412037	-0.00946311				0.0412037	-0.029438	0.0412037	-0.00243436
6.7596	-0.0841807		1.3	2.552		0.00415212	-0.0206259	0.00415212	-0.0027371		0.0412355	-0.021111	0.0412355	-0.009454				0.0412355	-0.0294382	0.0412355	-0.00243634
6.7628	-0.0676898		1.301	2.552		0.00415529	-0.0206256	0.00415529	-0.00273733		0.0412672	-0.0210918	0.0412672	-0.0094441				0.0412672	-0.0294395	0.0412672	-0.00243793
6.766	-0.0505066		1.302	2.552		0.00415847	-0.0206257	0.00415847	-0.00273757		0.041299	-0.0210722	0.041299	-0.00943538				0.041299	-0.0294401	0.041299	-0.00243991
6.7692	-0.0328089		1.303	2.55173		0.00416164	-0.0206262	0.00416164	-0.00273781		0.0413307	-0.0210529	0.0413307	-0.00942547				0.0413307	-0.029441	0.0413307	-0.00244149
6.7724	-0.01478		1.304	2.55147		0.00416481	-0.0206263	0.00416481	-0.00273804		0.0413625	-0.0210329	0.0413625	-0.00941634				0.0413625	-0.029442	0.0413625	-0.00244308
6.7756	0.00339319		1.305	2.55147		0.00416799	-0.0206264	0.00416799	-0.00273867		0.0413942	-0.0210137	0.0413942	-0.00940721				0.0413942	-0.0294425	0.0413942	-0.00244505
6.7788	0.0215222		1.306	2.5512		0.00417116	-0.0206265	0.00417116	-0.00273852		0.0414259	-0.020994	0.0414259	-0.00939768				0.0414259	-0.0294435	0.0414259	-0.00244703
6.782	0.0394187		1.307	2.55093		0.00417434	-0.0206266	0.00417434	-0.00273875		0.0414577	-0.0209747	0.0414577	-0.00938814				0.0414577	-0.0294444	0.0414577	-0.00244861
6.7852	0.0568961		1.308	2.55093		0.00417751	-0.0206264	0.00417751	-0.00273899		0.0414894	-0.0209554	0.0414894	-0.00937899				0.0414894	-0.0294453	0.0414894	-0.00245058
6.7884	0.073773		1.309	2.5512		0.00418069	-0.0206269	0.00418069	-0.00273962		0.0415212	-0.0209357	0.0415212	-0.00936944				0.0415212	-0.0294459	0.0415212	-0.00245216
6.7916	0.0898751		1.31	2.5512		0.00418386	-0.020627	0.00418386	-0.00273946		0.0415529	-0.0209159	0.0415529	-0.00936028				0.0415529	-0.0294468	0.0415529	-0.00245452
6.7948	0.105036		1.311	2.5512		0.00418704	-0.0206267	0.00418704	-0.0027397		0.0415847	-0.0208966	0.0415847	-0.00935111				0.0415847	-0.0294477	0.0415847	-0.0024557
6.798	0.119101		1.312	2.5512		0.00419021	-0.0206268	0.00419021	-0.00273993		0.0416164	-0.0208772	0.0416164	-0.00934155				0.0416164	-0.0294482	0.0416164	-0.00245807
6.8012	0.131925		1.313	2.5512		0.00419338	-0.0206273	0.00419338	-0.00274017		0.0416481	-0.0208574	0.0416481	-0.00933197				0.0416481	-0.0294491	0.0416481	-0.00246003
6.8044	0.143376		1.314	2.55173		0.00419656	-0.0206274	0.00419656	-0.00274041		0.0416799	-0.0208381	0.0416799	-0.0093224				0.0416799	-0.0294504	0.0416799	-0.00246161
6.8076	0.153338		1.315	2.55173		0.00419973	-0.0206275	0.00419973	-0.00274064		0.0417116	-0.0208182	0.0417116	-0.00931321				0.0417116	-0.0294505	0.0417116	-0.00246318
6.8108	0.161709		1.316	2.552		0.00420291	-0.0206277	0.00420291	-0.00274088		0.0417434	-0.0207984	0.0417434	-0.00930401				0.0417434	-0.0294514	0.0417434	-0.00246514
6.814	0.168404		1.317	2.55173		0.00420608	-0.0206278	0.00420608	-0.00274112		0.0417751	-0.0207786	0.0417751	-0.00929402				0.0417751	-0.0294523	0.0417751	-0.00246711
6.8172	0.173357		1.318	2.55147		0.00420926	-0.0206279	0.00420926	-0.00274135		0.0418069	-0.0207591	0.0418069	-0.00928521				0.0418069	-0.0294532	0.0418069	-0.00246868
6.8204	0.176518		1.319	2.5512		0.00421243	-0.020628	0.00421243	-0.00274159		0.0418386	-0.0207392	0.0418386	-0.0092756				0.0418386	-0.0294537	0.0418386	-0.00247064
6.8236	0.177858		1.32	2.5512		0.00421561	-0.0206285	0.00421561	-0.00274143		0.0418704	-0.0207197	0.0418704	-0.00926599				0.0418704	-0.029455	0.0418704	-0.00247221
6.8268	0.177367		1.321	2.5512		0.00421878	-0.0206282	0.00421878	-0.00274206		0.0419021	-0.0206998	0.0419021	-0.00925677				0.0419021	-0.0294555	0.0419021	-0.00247417
6.83	0.175052		1.322	2.5512		0.00422195	-0.0206283	0.00422195	-0.0027423		0.0419338	-0.0206803	0.0419338	-0.00924754				0.0419338	-0.0294564	0.0419338	-0.00247652
6.8332	0.170939		1.323	2.55093		0.00422513	-0.0206288	0.00422513	-0.00274254		0.0419656	-0.0206604	0.0419656	-0.00923752				0.0419656	-0.0294568	0.0419656	-0.00247809
6.8364	0.165076		1.324	2.55093		0.0042283	-0.0206286	0.0042283	-0.00274238		0.0419973	-0.0206408	0.0419973	-0.00922828				0.0419973	-0.0294577	0.0419973	-0.00248005
6.8396	0.157527		1.325	2.55093		0.00423148	-0.0206287	0.00423148	-0.00274262		0.0420291	-0.0206209	0.0420291	-0.00921863				0.0420291	-0.0294586	0.0420291	-0.00248161
6.8428	0.148372		1.326	2.55093		0.00423465	-0.0206288	0.00423465	-0.00274285		0.0420608	-0.0206009	0.0420608	-0.00920938				0.0420608	-0.0294598	0.0420608	-0.00248357
6.846	0.13771		1.327	2.55067		0.00423783	-0.0206289	0.00423783	-0.00274348		0.0420926	-0.0205813	0.0420926	-0.00919973				0.0420926	-0.0294603	0.0420926	-0.00248553
6.8492	0.125654		1.328	2.55067		0.004241	-0.020629	0.004241	-0.00274333		0.0421243	-0.0205613	0.0421243	-0.00919007				0.0421243	-0.0294611	0.0421243	-0.00248788
6.8524	0.112331		1.329	2.5504		0.00424417	-0.0206291	0.00424417	-0.00274396		0.0421561	-0.0205413	0.0421561	-0.00918119				0.0421561	-0.0294616	0.0421561	-0.00248944
6.8556	0.0978836		1.33	2.55013		0.00424735	-0.0206292	0.00424735	-0.0027438		0.0421878	-0.0205216	0.0421878	-0.00917152				0.0421878	-0.0294628	0.0421878	-0.0024914
6.8588	0.0824634		1.331	2.55013		0.00425052	-0.0206293	0.00425052	-0.00274404		0.0422195	-0.0205019	0.0422195	-0.00916224				0.0422195	-0.0294637	0.0422195	-0.00249296
6.862	0.0662314		1.332	2.54987		0.0042537	-0.0206298	0.0042537	-0.00274427		0.0422513	-0.0204819	0.0422513	-0.00915256				0.0422513	-0.0294641	0.0422513	-0.00249492
6.8652	0.0493579		1.333	2.54987		0.00425687	-0.02063	0.00425687	-0.00274451		0.042283	-0.0204618	0.042283	-0.00914287				0.042283	-0.0294649	0.042283	-0.00249687
6.8684	0.0320199		1.334	2.54987		0.00426005	-0.0206297	0.00426005	-0.00274475		0.0423148	-0.0204417	0.0423148	-0.00913357				0.0423148	-0.0294654	0.0423148	-0.00249843
6.8716	0.0143983		1.335	2.54987		0.00426322	-0.0206298	0.00426322	-0.00274459		0.0423465	-0.0204216	0.0423465	-0.00912427				0.0423465	-0.0294662	0.0423465	-0.00250038
6.8748	-0.00332423		1.336	2.54987		0.0042664	-0.0206303	0.0042664	-0.00274522		0.0423783	-0.0204014	0.0423783	-0.00911456				0.0423783	-0.029467	0.0423783	-0.00250234
6.878	-0.0209641		1.337	2.55013		0.00426957	-0.0206304	0.00426957	-0.00274546		0.04241	-0.0203821	0.04241	-0.00910524				0.04241	-0.0294678	0.04241	-0.00250429
6.8812	-0.0383385		1.338	2.55013		0.00427274	-0.0206305	0.00427274	-0.0027453		0.0424417	-0.0203619	0.0424417	-0.00909513				0.0424417	-0.0294686	0.0424417	-0.00250624
6.8844	-0.0552683		1.339	2.55013		0.00427592	-0.0206302	0.00427592	-0.00274593		0.0424735	-0.0203413	0.0424735	-0.0090858				0.0424735	-0.0294694	0.0424735	-0.0025078
6.8876	-0.0715799		1.34	2.54987		0.00427909	-0.0206307	0.00427909	-0.00274617		0.0425052	-0.0203219	0.0425052	-0.00907568				0.0425052	-0.0294702	0.0425052	-0.00250976
6.8908	-0.0871068		1.341	2.54987		0.00428227	-0.0206305	0.00428227	-0.0027464		0.042537	-0.0203013	0.042537	-0.00906634				0.042537	-0.0294706	0.042537	-0.00251131
6.894	-0.101691		1.342	2.5496		0.00428544	-0.020631	0.00428544	-0.00274625		0.0425687	-0.0202811	0.0425687	-0.00905659				0.0425687	-0.0294714	0.0425687	-0.00251287
6.8972	-0.115185		1.343	2.54933		0.00428862	-0.0206311	0.00428862	-0.00274648		0.0426005	-0.0202616	0.0426005	-0.00904685				0.0426005	-0.0294722	0.0426005	-0.00251522
6.9004	-0.127453		1.344	2.54907		0.00429179	-0.0206312	0.00429179	-0.00274672		0.0426322	-0.0202414	0.0426322	-0.00903749				0.0426322	-0.0294726	0.0426322	-0.00251677
6.9036	-0.138371		1.345	2.54907		0.00429497	-0.0206313	0.00429497	-0.00274696		0.042664	-0.0202211	0.042664	-0.00902772				0.042664	-0.0294734	0.042664	-0.00251912
6.9068	-0.147833		1.346	2.54907		0.00429814	-0.020631	0.00429814	-0.00274719		0.0426957	-0.0202008	0.0426957	-0.00901835				0.0426957	-0.0294742	0.0426957	-0.00252068
6.91	-0.155743		1.347	2.5488		0.00430131	-0.0206315	0.00430131	-0.00274743		0.0427274	-0.0201809	0.0427274	-0.00900858				0.0427274	-0.0294749	0.0427274	-0.00252263
6.9132	-0.162027		1.348	2.54853		0.00430449	-0.020632	0.00430449	-0.00274767		0.0427592	-0.0201606	0.0427592	-0.0089988				0.0427592	-0.0294761	0.0427592	-0.00252419
6.9164	-0.166626		1.349	2.54827		0.00430766	-0.0206318	0.00430766	-0.0027479		0.0427909	-0.0201403	0.0427909	-0.00898902				0.0427909	-0.0294761	0.0427909	-0.00252653
6.9196	-0.169498		1.35	2.548		0.00431084	-0.0206319	0.00431084	-0.00274814		0.0428227	-0.0201199	0.0428227	-0.00897962				0.0428227	-0.0294772	0.0428227	-0.00252809
6.9228	-0.17062		1.351	2.54773		0.00431401	-0.020632	0.00431401	-0.00274877		0.0428544	-0.0201	0.0428544	-0.00896982				0.0428544	-0.029478	0.0428544	-0.00253004
6.926	-0.169987		1.352	2.54773		0.00431719	-0.0206321	0.00431719	-0.00274861		0.0428862	-0.0200796	0.0428862	-0.00896041				0.0428862	-0.0294783	0.0428862	-0.0025316
6.9292	-0.167613		1.353	2.5472		0.00432036	-0.0206322	0.00432036	-0.00274885		0.0429179	-0.0200592	0.0429179	-0.00895021				0.0429179	-0.0294791	0.0429179	-0.00253394
6.9324	-0.16353		1.354	2.5472		0.00432354	-0.0206327	0.00432354	-0.00274909		0.0429497	-0.0200392	0.0429497	-0.00894078				0.0429497	-0.0294798	0.0429497	-0.0025355
6.9356	-0.157787		1.355	2.54693		0.00432671	-0.0206324	0.00432671	-0.00274972		0.0429814	-0.0200188	0.0429814	-0.00893096				0.0429814	-0.0294802	0.0429814	-0.00253745
6.9388	-0.150453		1.356	2.54693		0.00432988	-0.0206329	0.00432988	-0.00274996		0.0430131	-0.0199984	0.0430131	-0.00892152				0.0430131	-0.0294813	0.0430131	-0.0025394
6.942	-0.141608		1.357	2.54667		0.00433306	-0.0206331	0.00433306	-0.0027498		0.0430449	-0.0199783	0.0430449	-0.00891169				0.0430449	-0.0294816	0.0430449	-0.00254135
6.9452	-0.131352		1.358	2.54667		0.00433623	-0.0206332	0.00433623	-0.00275004		0.0430766	-0.0199578	0.0430766	-0.00890145				0.0430766	-0.0294828	0.0430766	-0.0025437
6.9484	-0.119795		1.359	2.54667		0.00433941	-0.0206329	0.00433941	-0.00275027		0.0431084	-0.0199374	0.0431084	-0.008892				0.0431084	-0.0294835	0.0431084	-0.00254526
6.9516	-0.107063		1.36	2.5464		0.00434258	-0.0206334	0.00434258	-0.00275051		0.0431401	-0.0199169	0.0431401	-0.00888214				0.0431401	-0.0294838	0.0431401	-0.00254682
6.9548	-0.0932928		1.361	2.54613		0.00434576	-0.0206331	0.00434576	-0.00275035		0.0431719	-0.0198964	0.0431719	-0.00887268				0.0431719	-0.0294845	0.0431719	-0.00254916
6.958	-0.0786315		1.362	2.54613		0.00434893	-0.0206336	0.00434893	-0.00275099		0.0432036	-0.0198758	0.0432036	-0.00886281				0.0432036	-0.0294852	0.0432036	-0.00255112
6.9612	-0.0632346		1.363	2.54587		0.0043521	-0.0206337	0.0043521	-0.00275083		0.0432354	-0.0198553	0.0432354	-0.00885293				0.0432354	-0.0294859	0.0432354	-0.00255268
6.9644	-0.0472649		1.364	2.54533		0.00435528	-0.0206335	0.00435528	-0.00275146		0.0432671	-0.0198351	0.0432671	-0.00884305				0.0432671	-0.0294866	0.0432671	-0.00255502
6.9676	-0.03089		1.365	2.54507		0.00435845	-0.020634	0.00435845	-0.0027513		0.0432988	-0.0198146	0.0432988	-0.00883356				0.0432988	-0.0294873	0.0432988	-0.00255619
6.9708	-0.0142806		1.366	2.54507		0.00436163	-0.0206345	0.00436163	-0.00275193		0.0433306	-0.019794	0.0433306	-0.00882366				0.0433306	-0.029488	0.0433306	-0.00255815
6.974	0.00239146		1.367	2.54453		0.0043648	-0.0206342	0.0043648	-0.00275178		0.0433623	-0.0197734	0.0433623	-0.00881376				0.0433623	-0.0294887	0.0433623	-0.00256049
6.9772	0.0189545		1.368	2.544		0.00436798	-0.0206339	0.00436798	-0.00275241		0.0433941	-0.0197528	0.0433941	-0.00880386				0.0433941	-0.0294898	0.0433941	-0.00256245
6.9804	0.0352379		1.369	2.54373		0.00437115	-0.0206344	0.00437115	-0.00275225		0.0434258	-0.0197325	0.0434258	-0.00879394				0.0434258	-0.0294897	0.0434258	-0.00256401
6.9836	0.051075		1.37	2.54293		0.00437433	-0.0206345	0.00437433	-0.0027521		0.0434576	-0.0197119	0.0434576	-0.00878441				0.0434576	-0.0294904	0.0434576	-0.00256636
6.9868	0.0663051		1.371	2.54293		0.0043775	-0.0206346	0.0043775	-0.00275273		0.0434893	-0.0196912	0.0434893	-0.00877449				0.0434893	-0.029491	0.0434893	-0.00256793
6.99	0.0807747		1.372	2.5424		0.00438067	-0.0206347	0.00438067	-0.00275257		0.043521	-0.0196706	0.043521	-0.00876495				0.043521	-0.0294917	0.043521	-0.00256989
6.9932	0.0943386		1.373	2.54213		0.00438385	-0.0206349	0.00438385	-0.0027532		0.0435528	-0.0196499	0.0435528	-0.00875461				0.0435528	-0.0294928	0.0435528	-0.00257185
6.9964	0.106862		1.374	2.54187		0.00438702	-0.020635	0.00438702	-0.00275344		0.0435845	-0.0196296	0.0435845	-0.00874506				0.0435845	-0.029493	0.0435845	-0.00257381
6.9996	0.118222		1.375	2.5416		0.0043902	-0.0206351	0.0043902	-0.00275328		0.0436163	-0.0196089	0.0436163	-0.0087351				0.0436163	-0.0294941	0.0436163	-0.00257577
7.0028	0.128307		1.376	2.5416		0.00439337	-0.0206352	0.00439337	-0.00275391		0.043648	-0.0195885	0.043648	-0.00872475				0.043648	-0.0294943	0.043648	-0.00257773
7.006	0.137022		1.377	2.54133		0.00439655	-0.0206357	0.00439655	-0.00275415		0.0436798	-0.0195678	0.0436798	-0.00871556				0.0436798	-0.0294946	0.0436798	-0.0025793
7.0092	0.144284		1.378	2.54107		0.00439972	-0.0206358	0.00439972	-0.00275439		0.0437115	-0.019547	0.0437115	-0.00870559				0.0437115	-0.0294956	0.0437115	-0.00258126
7.0124	0.150027		1.379	2.54107		0.0044029	-0.0206355	0.0044029	-0.00275462		0.0437433	-0.0195259	0.0437433	-0.00869521				0.0437433	-0.0294966	0.0437433	-0.00258322
7.0156	0.154202		1.38	2.54027		0.00440607	-0.0206357	0.00440607	-0.00275486		0.043775	-0.0195051	0.043775	-0.00868522				0.043775	-0.0294969	0.043775	-0.00258519
7.0188	0.156776		1.381	2.54		0.00440924	-0.0206358	0.00440924	-0.00275471		0.0438067	-0.0194847	0.0438067	-0.00867562				0.0438067	-0.0294975	0.0438067	-0.00258715
7.022	0.157731		1.382	2.53947		0.00441242	-0.0206359	0.00441242	-0.00275534		0.0438385	-0.0194638	0.0438385	-0.00866601				0.0438385	-0.0294977	0.0438385	-0.00258912
7.0252	0.157067		1.383	2.53893		0.00441559	-0.020636	0.00441559	-0.00275518		0.0438702	-0.019443	0.0438702	-0.00865561				0.0438702	-0.0294991	0.0438702	-0.00259109
7.0284	0.154801		1.384	2.5384		0.00441877	-0.0206361	0.00441877	-0.00275581		0.043902	-0.0194226	0.043902	-0.00864559				0.043902	-0.029499	0.043902	-0.00259266
7.0316	0.150966		1.385	2.53787		0.00442194	-0.0206366	0.00442194	-0.00275605		0.0439337	-0.0194017	0.0439337	-0.00863596				0.0439337	-0.0294996	0.0439337	-0.00259463
7.0348	0.145614		1.386	2.5376		0.00442512	-0.0206367	0.00442512	-0.00275629		0.0439655	-0.0193812	0.0439655	-0.00862593				0.0439655	-0.0295002	0.0439655	-0.00259621
7.038	0.138808		1.387	2.53707		0.00442829	-0.0206364	0.00442829	-0.00275613		0.0439972	-0.0193599	0.0439972	-0.00861589				0.0439972	-0.0295008	0.0439972	-0.00259858
7.0412	0.13063		1.388	2.5368		0.00443146	-0.0206369	0.00443146	-0.00275676		0.044029	-0.0193394	0.044029	-0.00860584				0.044029	-0.0295018	0.044029	-0.00260016
7.0444	0.121171		1.389	2.53653		0.00443464	-0.0206367	0.00443464	-0.0027566		0.0440607	-0.0193185	0.0440607	-0.00859579				0.0440607	-0.0295024	0.0440607	-0.00260213
7.0476	0.110539		1.39	2.536		0.00443781	-0.0206372	0.00443781	-0.00275684		0.0440924	-0.0192976	0.0440924	-0.00858573				0.0440924	-0.029503	0.0440924	-0.00260411
7.0508	0.0988512		1.391	2.53573		0.00444099	-0.0206373	0.00444099	-0.00275747		0.0441242	-0.0192766	0.0441242	-0.00857605				0.0441242	-0.0295032	0.0441242	-0.00260609
7.054	0.0862346		1.392	2.53547		0.00444416	-0.0206374	0.00444416	-0.00275692		0.0441559	-0.0192553	0.0441559	-0.00856559				0.0441559	-0.0295037	0.0441559	-0.00260806
7.0572	0.0728258		1.393	2.5352		0.00444734	-0.0206375	0.00444734	-0.00275755		0.0441877	-0.0192347	0.0441877	-0.0085559				0.0441877	-0.0295047	0.0441877	-0.00261004
7.0604	0.0587688		1.394	2.53467		0.00445051	-0.0206372	0.00445051	-0.00275779		0.0442194	-0.0192137	0.0442194	-0.0085462				0.0442194	-0.0295049	0.0442194	-0.00261163
7.0636	0.0442132		1.395	2.5344		0.00445369	-0.0206377	0.00445369	-0.00275803		0.0442512	-0.0191927	0.0442512	-0.00853571				0.0442512	-0.0295059	0.0442512	-0.00261401
7.0668	0.0293124		1.396	2.5344		0.00445686	-0.0206379	0.00445686	-0.00275827		0.0442829	-0.0191721	0.0442829	-0.00852561				0.0442829	-0.029506	0.0442829	-0.0026156
7.07	0.0142221		1.397	2.53387		0.00446003	-0.020638	0.00446003	-0.00275811		0.0443146	-0.0191506	0.0443146	-0.00851589				0.0443146	-0.029507	0.0443146	-0.00261758
7.0732	-0.00090007		1.398	2.53387		0.00446321	-0.0206377	0.00446321	-0.00275874		0.0443464	-0.0191296	0.0443464	-0.00850537				0.0443464	-0.0295071	0.0443464	-0.00261957
7.0764	-0.0158981		1.399	2.53333		0.00446638	-0.0206386	0.00446638	-0.00275898		0.0443781	-0.0191089	0.0443781	-0.00849564				0.0443781	-0.0295081	0.0443781	-0.00262117
7.0796	-0.0306191		1.4	2.5328		0.00446956	-0.0206383	0.00446956	-0.00275882		0.0444099	-0.0190878	0.0444099	-0.00848551				0.0444099	-0.0295082	0.0444099	-0.00262316
7.0828	-0.0449137		1.401	2.532		0.00447273	-0.0206384	0.00447273	-0.00275946		0.0444416	-0.0190667	0.0444416	-0.00847497				0.0444416	-0.0295088	0.0444416	-0.00262475
7.086	-0.0586381		1.402	2.53147		0.00447591	-0.0206389	0.00447591	-0.00276009		0.0444734	-0.0190456	0.0444734	-0.00846522				0.0444734	-0.0295093	0.0444734	-0.00262714
7.0892	-0.0716559		1.403	2.53147		0.00447908	-0.020639	0.00447908	-0.00275954		0.0445051	-0.0190241	0.0445051	-0.00845506				0.0445051	-0.0295103	0.0445051	-0.00262914
7.0924	-0.0838391		1.404	2.5312		0.00448226	-0.0206388	0.00448226	-0.00275977		0.0445369	-0.0190038	0.0445369	-0.00844529				0.0445369	-0.0295104	0.0445369	-0.00263074
7.0956	-0.0950688		1.405	2.53067		0.00448543	-0.0206393	0.00448543	-0.00276001		0.0445686	-0.0189826	0.0445686	-0.00843472				0.0445686	-0.0295113	0.0445686	-0.00263274
7.0988	-0.105236		1.406	2.5304		0.0044886	-0.020639	0.0044886	-0.00276025		0.0446003	-0.0189611	0.0446003	-0.00842454				0.0446003	-0.0295118	0.0446003	-0.00263474
7.102	-0.114246		1.407	2.5296		0.00449178	-0.0206391	0.00449178	-0.00276049		0.0446321	-0.0189403	0.0446321	-0.00841435				0.0446321	-0.0295124	0.0446321	-0.00263674
7.1052	-0.122015		1.408	2.5296		0.00449495	-0.0206392	0.00449495	-0.00276073		0.0446638	-0.0189191	0.0446638	-0.00840455				0.0446638	-0.0295133	0.0446638	-0.00263795
7.1084	-0.128474		1.409	2.5296		0.00449813	-0.0206397	0.00449813	-0.00276096		0.0446956	-0.0188975	0.0446956	-0.00839435				0.0446956	-0.0295138	0.0446956	-0.00264035
7.1116	-0.133567		1.41	2.5296		0.0045013	-0.0206398	0.0045013	-0.0027612		0.0447273	-0.0188766	0.0447273	-0.00838453				0.0447273	-0.0295143	0.0447273	-0.00264196
7.1148	-0.137252		1.411	2.52933		0.00450448	-0.0206399	0.00450448	-0.00276144		0.0447591	-0.018855	0.0447591	-0.00837431				0.0447591	-0.0295148	0.0447591	-0.00264397
7.118	-0.139504		1.412	2.5288		0.00450765	-0.0206397	0.00450765	-0.00276168		0.0447908	-0.0188342	0.0447908	-0.00836369				0.0447908	-0.0295153	0.0447908	-0.00264559
7.1212	-0.140313		1.413	2.528		0.00451082	-0.0206398	0.00451082	-0.00276152		0.0448226	-0.0188129	0.0448226	-0.00835385				0.0448226	-0.0295158	0.0448226	-0.0026476
7.1244	-0.139682		1.414	2.52773		0.004514	-0.0206403	0.004514	-0.00276176		0.0448543	-0.0187912	0.0448543	-0.00834361				0.0448543	-0.0295166	0.0448543	-0.00264962
7.1276	-0.137631		1.415	2.52747		0.00451717	-0.0206404	0.00451717	-0.00276239		0.044886	-0.0187703	0.044886	-0.00833336				0.044886	-0.0295167	0.044886	-0.00265124
7.1308	-0.134196		1.416	2.5272		0.00452035	-0.0206405	0.00452035	-0.00276263		0.0449178	-0.018749	0.0449178	-0.0083231				0.0449178	-0.0295176	0.0449178	-0.00265326
7.134	-0.129422		1.417	2.52693		0.00452352	-0.0206406	0.00452352	-0.00276247		0.0449495	-0.0187277	0.0449495	-0.00831323				0.0449495	-0.0295177	0.0449495	-0.00265488
7.1372	-0.123372		1.418	2.52667		0.0045267	-0.0206403	0.0045267	-0.00276271		0.0449813	-0.0187064	0.0449813	-0.00830295				0.0449813	-0.029519	0.0449813	-0.0026569
7.1404	-0.11612		1.419	2.52667		0.00452987	-0.0206408	0.00452987	-0.00276295		0.045013	-0.018685	0.045013	-0.00829267				0.045013	-0.0295194	0.045013	-0.00265853
7.1436	-0.10775		1.42	2.5264		0.00453305	-0.020641	0.00453305	-0.00276319		0.0450448	-0.0186636	0.0450448	-0.00828199				0.0450448	-0.0295199	0.0450448	-0.00266056
7.1468	-0.0983604		1.421	2.5264		0.00453622	-0.0206411	0.00453622	-0.00276342		0.0450765	-0.0186419	0.0450765	-0.00827169				0.0450765	-0.0295207	0.0450765	-0.00266219
7.15	-0.0880563		1.422	2.5264		0.00453939	-0.0206412	0.00453939	-0.00276366		0.0451082	-0.0186209	0.0451082	-0.00826177				0.0451082	-0.0295204	0.0451082	-0.00266462
7.1532	-0.0769525		1.423	2.52613		0.00454257	-0.0206413	0.00454257	-0.0027639		0.04514	-0.0185995	0.04514	-0.00825146				0.04514	-0.0295213	0.04514	-0.00266625
7.1564	-0.0651707		1.424	2.5256		0.00454574	-0.0206414	0.00454574	-0.00276414		0.0451717	-0.018578	0.0451717	-0.00824153				0.0451717	-0.0295213	0.0451717	-0.00266789
7.1596	-0.0528383		1.425	2.52533		0.00454892	-0.0206415	0.00454892	-0.00276398		0.0452035	-0.0185566	0.0452035	-0.00823159				0.0452035	-0.0295221	0.0452035	-0.00266954
7.1628	-0.0400871		1.426	2.5248		0.00455209	-0.0206416	0.00455209	-0.00276461		0.0452352	-0.0185355	0.0452352	-0.00822125				0.0452352	-0.0295226	0.0452352	-0.00267118
7.166	-0.0270524		1.427	2.52453		0.00455527	-0.0206418	0.00455527	-0.00276485		0.045267	-0.0185137	0.045267	-0.0082109				0.045267	-0.0295226	0.045267	-0.00267322
7.1692	-0.0138714		1.428	2.52427		0.00455844	-0.0206419	0.00455844	-0.00276469		0.0452987	-0.0184922	0.0452987	-0.00820055				0.0452987	-0.0295235	0.0452987	-0.00267487
7.1724	-0.000681066		1.429	2.524		0.00456162	-0.0206424	0.00456162	-0.00276493		0.0453305	-0.0184707	0.0453305	-0.00819058				0.0453305	-0.0295235	0.0453305	-0.00267652
7.1756	0.0123829		1.43	2.52347		0.00456479	-0.0206425	0.00456479	-0.00276556		0.0453622	-0.0184492	0.0453622	-0.0081802				0.0453622	-0.0295243	0.0453622	-0.00267896
7.1788	0.025188		1.431	2.5232		0.00456796	-0.0206426	0.00456796	-0.00276541		0.0453939	-0.0184281	0.0453939	-0.00816982				0.0453939	-0.0295243	0.0453939	-0.00268061
7.182	0.0376059		1.432	2.52293		0.00457114	-0.0206427	0.00457114	-0.00276604		0.0454257	-0.0184062	0.0454257	-0.00815904				0.0454257	-0.0295251	0.0454257	-0.00268227
7.1852	0.0495131		1.433	2.5232		0.00457431	-0.0206424	0.00457431	-0.00276628		0.0454574	-0.0183846	0.0454574	-0.00814903				0.0454574	-0.0295255	0.0454574	-0.00268393
7.1884	0.0607924		1.434	2.5232		0.00457749	-0.0206429	0.00457749	-0.00276612		0.0454892	-0.018363	0.0454892	-0.00813902				0.0454892	-0.029526	0.0454892	-0.00268559
7.1916	0.0713347		1.435	2.52347		0.00458066	-0.0206427	0.00458066	-0.00276636		0.0455209	-0.0183419	0.0455209	-0.0081286				0.0455209	-0.0295267	0.0455209	-0.00268765
7.1948	0.0810401		1.436	2.5232		0.00458384	-0.0206428	0.00458384	-0.00276621		0.0455527	-0.0183199	0.0455527	-0.00811857				0.0455527	-0.0295268	0.0455527	-0.00268971
7.198	0.0898185		1.437	2.52293		0.00458701	-0.0206429	0.00458701	-0.00276684		0.0455844	-0.0182987	0.0455844	-0.00810854				0.0455844	-0.0295275	0.0455844	-0.00269138
7.2012	0.0975903		1.438	2.52267		0.00459018	-0.020643	0.00459018	-0.00276708		0.0456162	-0.0182767	0.0456162	-0.0080977				0.0456162	-0.0295279	0.0456162	-0.00269344
7.2044	0.104286		1.439	2.52267		0.00459336	-0.0206431	0.00459336	-0.00276771		0.0456479	-0.018255	0.0456479	-0.00808765				0.0456479	-0.0295283	0.0456479	-0.00269511
7.2076	0.109848		1.44	2.52267		0.00459653	-0.0206432	0.00459653	-0.00276755		0.0456796	-0.0182334	0.0456796	-0.00807758				0.0456796	-0.0295287	0.0456796	-0.00269679
7.2108	0.114231		1.441	2.52267		0.00459971	-0.0206437	0.00459971	-0.00276779		0.0457114	-0.0182117	0.0457114	-0.00806712				0.0457114	-0.0295295	0.0457114	-0.00269886
7.214	0.117405		1.442	2.5224		0.00460288	-0.0206438	0.00460288	-0.00276803		0.0457431	-0.01819	0.0457431	-0.00805625				0.0457431	-0.0295298	0.0457431	-0.00270053
7.2172	0.11935		1.443	2.5224		0.00460606	-0.0206436	0.00460606	-0.00276787		0.0457749	-0.0181679	0.0457749	-0.00804616				0.0457749	-0.0295302	0.0457749	-0.00270222
7.2204	0.120061		1.444	2.52213		0.00460923	-0.0206441	0.00460923	-0.00276811		0.0458066	-0.0181466	0.0458066	-0.00803606				0.0458066	-0.0295306	0.0458066	-0.0027039
7.2236	0.119543		1.445	2.52213		0.00461241	-0.0206442	0.00461241	-0.00276835		0.0458384	-0.0181245	0.0458384	-0.00802556				0.0458384	-0.0295313	0.0458384	-0.00270598
7.2268	0.117816		1.446	2.52213		0.00461558	-0.0206443	0.00461558	-0.00276859		0.0458701	-0.0181032	0.0458701	-0.00801584				0.0458701	-0.0295313	0.0458701	-0.00270767
7.23	0.11491		1.447	2.5224		0.00461875	-0.0206444	0.00461875	-0.00276882		0.0459018	-0.018081	0.0459018	-0.00800532				0.0459018	-0.0295321	0.0459018	-0.00270936
7.2332	0.110871		1.448	2.5224		0.00462193	-0.0206445	0.00462193	-0.00276906		0.0459336	-0.0180593	0.0459336	-0.00799479				0.0459336	-0.0295324	0.0459336	-0.00271144
7.2364	0.105751		1.449	2.5224		0.0046251	-0.0206442	0.0046251	-0.0027693		0.0459653	-0.0180371	0.0459653	-0.00798465				0.0459653	-0.0295327	0.0459653	-0.00271353
7.2396	0.0996166		1.45	2.5224		0.00462828	-0.0206448	0.00462828	-0.00276954		0.0459971	-0.0180153	0.0459971	-0.00797411				0.0459971	-0.0295331	0.0459971	-0.00271523
7.2428	0.0925416		1.451	2.52213		0.00463145	-0.0206449	0.00463145	-0.00276978		0.0460288	-0.0179939	0.0460288	-0.00796395				0.0460288	-0.0295334	0.0460288	-0.00271693
7.246	0.0846093		1.452	2.52213		0.00463463	-0.020645	0.00463463	-0.00277002		0.0460606	-0.0179721	0.0460606	-0.00795339				0.0460606	-0.0295338	0.0460606	-0.00271863
7.2492	0.0759111		1.453	2.52213		0.0046378	-0.0206455	0.0046378	-0.00277065		0.0460923	-0.0179499	0.0460923	-0.00794321				0.0460923	-0.0295341	0.0460923	-0.00272073
7.2524	0.066545		1.454	2.52213		0.00464098	-0.0206452	0.00464098	-0.00277049		0.0461241	-0.0179276	0.0461241	-0.00793264				0.0461241	-0.0295344	0.0461241	-0.00272204
7.2556	0.0566144		1.455	2.52213		0.00464415	-0.0206453	0.00464415	-0.00277073		0.0461558	-0.0179062	0.0461558	-0.00792205				0.0461558	-0.0295351	0.0461558	-0.00272414
7.2588	0.0462277		1.456	2.52213		0.00464732	-0.0206454	0.00464732	-0.00277097		0.0461875	-0.0178839	0.0461875	-0.00791185				0.0461875	-0.0295355	0.0461875	-0.00272625
7.262	0.0354967		1.457	2.52213		0.0046505	-0.0206456	0.0046505	-0.00277121		0.0462193	-0.017862	0.0462193	-0.00790124				0.0462193	-0.0295358	0.0462193	-0.00272757
7.2652	0.0245358		1.458	2.52213		0.00465367	-0.0206457	0.00465367	-0.00277145		0.046251	-0.0178405	0.046251	-0.00789142				0.046251	-0.0295361	0.046251	-0.00272968
7.2684	0.01346		1.459	2.52213		0.00465685	-0.0206462	0.00465685	-0.00277129		0.0462828	-0.0178186	0.0462828	-0.00788079				0.0462828	-0.0295368	0.0462828	-0.00273179
7.2716	0.00238397		1.46	2.5224		0.00466002	-0.0206463	0.00466002	-0.00277192		0.0463145	-0.0177963	0.0463145	-0.00787056				0.0463145	-0.0295371	0.0463145	-0.00273351
7.2748	-0.00857912		1.461	2.5224		0.0046632	-0.0206464	0.0046632	-0.00277177		0.0463463	-0.0177743	0.0463463	-0.00786031				0.0463463	-0.0295374	0.0463463	-0.00273484
[truncated: 471,050+ more rows]

## Sheet: Fig.5
Fig5. b and c									Fig.5d					Fig.5e						Fig.5f
[truncated: 4,787 more rows]

## Sheet: Fig SI 5-22
Fig.S5							Fig.S11			Fig.S15			Fig.S16									Fig.S17			Fig.S19			Fig.S21			Fig.S22
[truncated: 315,002+ more rows]

[truncated: 5 more sheets: Fig SI 23-30, Fig SI-31, Fig SI-32, Fig SI-35&36, Fig SI 38-44]
